# Supplementary material for: Biosynthesis and antifungal activity of fungus-induced O-methylated flavonoids in maize
Source: Plant Physiol. 2021 Oct 27;188(1):167–90. doi: 10.1093/plphys/kiab496 (PMC8774720; doi:10.1093/plphys/kiab496)
Supplement: kiab496_Supplementary_Data [file kiab496_supplementary_data.zip]

Archive with 6 entries (5 files):
- kiab496-suppl_data/
- kiab496-suppl_data/2021-10-29_supplemental_figures.pdf
- kiab496-suppl_data/2021-10-29_supplemental_tables_part1.pdf
- kiab496-suppl_data/Supplemental Dataset S2.pdf
- kiab496-suppl_data/supplemental_data_set_S1.xlsx
- kiab496-suppl_data/Thumbs.db
