# Supplementary material for: Biosynthesis and antifungal activity of fungus-induced O-methylated flavonoids in maize
Source: Plant Physiol. 2021 Oct 27;188(1):167–90. doi: 10.1093/plphys/kiab496 (PMC8774720; doi:10.1093/plphys/kiab496)
Supplement: kiab496_Supplementary_Data [file kiab496_supplementary_data.zip › kiab496-suppl_data/supplemental_data_set_S1.xlsx]

## Sheet: Supplemental Data Set 1
Supplemental Data Set S1: Complete RNA-seq data set derived from damaged and water-treated control leaves (DAM) and damaged and B. maydis-infected leaves (SLB) of W22 after 4 days of treatment (n = 4). Transcriptomes were sequenced and mapped to the Zea mays W22 NRGene V2 genome. Abbreviations: (F)OMT, (flavonoid) O-methyltransferase; PAL, phenylalanine ammonia-lyase; C4H, trans-cinnamate 4-monoo…
W22 gene ID	B73 (V3) gene ID	B73 (V4) gene ID	Gene abbreviation	DAM-1 RPKM	DAM-2 RPKM	DAM-3 RPKM	DAM-4 RPKM	SLB-1 RPKM	SLB-2 RPKM	SLB-3 RPKM	SLB-4 RPKM	DAM Mean RPKM	SLB Mean RPKM	EDGE test Fold change	EDGE test Bonferroni	EDGE test FDR P-value correction	EDGE test P-value	EDGE test Weighted difference
Zm00004b020761_T001	#N/A			2.68515	0.132444	1.05602	0.259823	181.338	547.065	204.905	1190.22	1.03336	530.883	460.86	1.50508e-23	1.16673e-25	2.91029e-28	0.000866044	Germin-like protein
Zm00004b012945_T001	GRMZM2G387127			0.0833003	0	0	0.112845	25.4614	79.8244	21.8992	167.29	0.0490364	73.6187	428.422	2.63776e-13	5.16196e-16	5.10048e-18	0.000120402	Germin-like protein subfamily 1 member 8
Zm00004b020757_T001	#N/A			0.490964	0	0.181018	0.190029	33.8498	112.255	36.4802	242.23	0.215503	106.204	314.297	1.29546e-14	3.04814e-17	2.50495e-19	0.000173372	Germin-like protein
Zm00004b020754_T001	#N/A			0.502767	0.216989	0.735302	0.136218	39.5164	147.873	55.8323	377.149	0.397819	155.093	298.758	1.77195e-14	4.13042e-17	3.42631e-19	0.000253039	Germin-like protein
Zm00004b036935_T001	GRMZM2G056369			0	0.222777	0.197363	0	107.226	37.5752	28.5308	49.7531	0.105035	55.7712	238.487	3.87747e-21	2.25434e-23	7.49762e-26	8.8515e-05	isocitrate lyase1
Zm00004b004510_T004	GRMZM2G080828			0.0248171	0	0	0	29.173	54.2621	8.80214	23.8906	0.00620428	29.032	224.15	7.13959e-12	1.13688e-14	1.38054e-16	4.72255e-05	Ornithine aminotransferase mitochondrial
Zm00004b007998_T001	GRMZM2G045809			0.857526	0.986932	0.639365	0.15489	102.939	202.928	75.1461	260.712	0.659678	160.431	204.822	9.39087e-29	1.46732e-30	1.81585e-33	0.000259907	Germin-like protein subfamily 1 member 8
Zm00004b018880_T001	GRMZM2G033359			0.409866	0.653148	0.162742	0.213553	57.3139	120.85	51.6607	152.27	0.359827	95.5237	197.134	1.67167e-26	1.94381e-28	3.23241e-31	0.000154536	Probable indole-3-acetic acid-amido synthetase GH3.1
Zm00004b020759_T001	#N/A			0.690467	0.69533	0.198003	0	29.6206	101.863	38.4686	217.182	0.39595	96.7835	187.446	7.17848e-14	1.51126e-16	1.38806e-18	0.000157486	Germin-like protein
Zm00004b015259_T001	GRMZM2G151425			0.105147	0.181522	0	0.178051	9.60549	45.945	7.0298	103.152	0.11618	41.433	174.547	3.08445e-06	2.14945e-09	5.96422e-11	6.78936e-05	Adenine nucleotide alpha hydrolases-like superfamily protein
Zm00004b011715_T002	#N/A			0	0.758656	0	0.242538	130.358	0	122.133	0	0.250298	63.1226	158.956	0.159048	4.96559e-05	3.07541e-06	9.59183e-05	#N/A
Zm00004b033734_T001	GRMZM5G877547			0	0	0.158755	0	9.80718	23.2977	7.00512	60.7833	0.0396888	25.2233	155.231	2.07044e-07	1.73695e-10	4.00348e-12	4.10648e-05	Eukaryotic aspartyl protease family protein
Zm00004b024681_T002	#N/A			0	0	0	0.125272	41.4415	0	60.2178	0	0.031318	25.4148	153.582	0.189965	5.8397e-05	3.67324e-06	3.86374e-05	#N/A
Zm00004b006642_T001	GRMZM2G163110			0.0543675	0	0	0	7.87162	22.9003	8.22457	43.5039	0.0135919	20.6251	150.858	6.99315e-08	6.2888e-11	1.35222e-12	3.35198e-05	Subtilisin-like protease SBT1.9
Zm00004b023775_T001	#N/A			0	0	0	0	3.01295	7.6676	3.56542	56.3296	0	17.6439	143.948	0.00842414	3.31529e-06	1.62892e-07	2.88059e-05	#N/A
Zm00004b019577_T001	#N/A			0.410404	0.0295211	0.0294225	0	39.0242	30.4653	27.0895	25.1112	0.117337	30.4225	123.931	1.12371e-22	7.69665e-25	2.17285e-27	4.8301e-05	#N/A
Zm00004b038505_T001	#N/A	Zm00001d024210	ZX3 (TPS11)	6.45818	5.82233	1.0865	0	441.436	369.449	494.383	233.423	3.34175	384.673	108.449	2.89555e-69	1.44778e-69	5.59895e-74	0.000603613	#N/A
Zm00004b006528_T001	GRMZM2G050234			1.59257	3.32671	2.49356	0.323614	165.725	253.636	110.949	328.493	1.93411	214.701	104.245	1.4457e-34	7.22848e-36	2.79545e-39	0.000344935	Protein DMR6-LIKE OXYGENASE 2
Zm00004b020753_T001	GRMZM2G471355			2.87851	1.21798	1.31103	0.764602	54.6739	196.602	63.7655	371.054	1.54303	171.524	103.61	2.27875e-15	5.91883e-18	4.40628e-20	0.000278181	Germin-like protein subfamily 1 member 8
Zm00004b032875_T005	GRMZM2G345544			0	0	0	0	6.497	6.83033	7.26714	26.0531	0	11.6619	93.9968	3.13622e-05	1.84267e-08	6.0643e-10	1.87402e-05	Copine-1%3B Copine-1 isoform 1%3B Copine-1 isoform 2
Zm00004b013819_T001	GRMZM2G380284			0.225152	0.0971735	0.0968492	0	23.6729	29.1221	19.2627	15.0008	0.104794	21.7646	93.8449	4.50907e-18	1.67003e-20	8.71891e-23	3.45804e-05	#N/A
Zm00004b038506_T001	#N/A	Zm00001d024211	ZX4 (TPS13)	2.84112	4.74827	1.32612	0.0204725	271.179	185.203	289.238	162.085	2.234	226.926	93.6925	1.50537e-69	1.44778e-69	2.91084e-74	0.00035521	#N/A
Zm00004b038549_T001	GRMZM2G087111			0.692242	0.551566	0.183242	0.504952	14.5628	48.1526	17.197	138.507	0.483	54.6049	90.3961	1.73375e-08	1.71828e-11	3.35244e-13	8.84673e-05	Germin-like protein subfamily 1 member 11
Zm00004b021577_T001	#N/A			0	0	0	0	25.625	0	19.9304	0.0634343	0	11.4047	87.9076	1	0.000442764	3.27218e-05	1.75131e-05	#N/A
Zm00004b039998_T002	GRMZM2G427097			4.38237	2.00487	0	0	109.099	210.049	84.148	191.394	1.59681	148.673	86.4546	6.82854e-31	1.48446e-32	1.32039e-35	0.000238676	glutamic dehydrogenase2
Zm00004b002928_T001	GRMZM2G006853			17.6884	10.3462	5.50626	0.236468	875.47	704.691	524.436	793.52	8.44434	724.529	84.0872	2.26893e-58	7.56309e-59	4.38728e-63	0.00114706	Osmotin-like protein OSM34
Zm00004b020752_T001	#N/A			2.63599	2.46898	2.21949	0.721783	70.7624	196.937	76.1369	358.873	2.01156	175.677	82.7862	4.48566e-18	1.66753e-20	8.67365e-23	0.000283417	#N/A
Zm00004b003351_T001	GRMZM2G113165			0	1.05521	0	0	23.4121	38.8996	10.9666	53.744	0.263802	31.7556	82.0712	2.6765e-12	4.5961e-15	5.17538e-17	5.11176e-05	Alpha carbonic anhydrase 7
Zm00004b038066_T001	GRMZM2G094375			6.10871	7.2635	8.35786	0.614836	417.137	565.547	226.958	618.481	5.58623	457.031	80.2576	2.84359e-39	2.18737e-40	5.49846e-44	0.000731464	Laccase-7
Zm00004b015831_T001	#N/A			3.00913	2.20479	2.22753	0.142201	147.035	179.731	69.9413	228.649	1.89591	156.339	77.2274	2.23391e-30	4.29598e-32	4.31957e-35	0.00025006	#N/A
Zm00004b038546_T001	#N/A			5.53683	1.72867	2.28032	1.43629	93.7427	263.342	83.4326	419.99	2.74553	215.127	75.3834	8.1713e-18	2.87722e-20	1.58003e-22	0.000347137	#N/A
Zm00004b002930_T001	#N/A			18.3866	12.9579	6.90785	0.394114	889.778	709.272	540.392	809.976	9.66162	737.354	74.9942	8.15074e-56	2.03769e-56	1.57606e-60	0.00116534	#N/A
Zm00004b023023_T001	GRMZM2G169033			12.4932	6.24206	10.0747	0.402089	303.084	635.321	288.548	960.551	7.303	546.876	74.3929	3.80085e-24	3.24859e-26	7.34947e-29	0.000877639	Putative laccase family protein
Zm00004b026985_T001	GRMZM2G304573			0.966251	0.364896	0.259771	0	23.2471	55.6292	12.4547	62.4881	0.39773	38.4548	74.1187	1.89023e-11	2.84673e-14	3.65501e-16	6.20741e-05	Putative WRKY DNA-binding domain superfamily protein
Zm00004b020750_T001	#N/A			4.8669	4.81579	3.93169	0.683432	105.644	295.193	117.833	542.96	3.57445	265.407	72.579	1.76481e-18	7.11617e-21	3.4125e-23	0.000427335	#N/A
Zm00004b000743_T001	GRMZM2G119150			3.99455	4.62105	6.66045	0.167361	334.652	333.208	167.76	327.563	3.86085	290.796	72.466	1.36634e-50	2.73268e-51	2.642e-55	0.00046203	Aminotransferase ALD1
Zm00004b000823_T002	GRMZM2G050514			0	0	0	0	10.1026	16.5182	0	8.55812	0	8.79471	71.9362	0.00993635	3.8693e-06	1.92133e-07	1.42947e-05	glutamine synthetase6
Zm00004b026959_T002	GRMZM2G013448			2.5725	4.02472	2.14396	0	127.664	134.587	39.2623	354.647	2.1853	164.04	71.759	2.06009e-14	4.73584e-17	3.98347e-19	0.000263294	1-aminocyclopropane-1-carboxylate oxidase 1
Zm00004b026205_T001	GRMZM2G136567			0.0838059	0.144679	0.180245	0.0851477	31.1532	12.9606	5.98284	20.796	0.123469	17.7232	70.7955	2.67597e-08	2.59049e-11	5.17436e-13	2.81219e-05	WAT1-related protein
Zm00004b005455_T001	#N/A			0.455253	0.196483	0	0	24.3254	16.6412	7.22227	30.3313	0.162934	19.6301	67.8891	2.30988e-10	2.99207e-13	4.46646e-15	3.12458e-05	#N/A
Zm00004b038898_T001	#N/A			1.24445	2.11371	2.97004	0.0543816	85.2454	131.93	61.6377	186.728	1.59565	116.385	67.5478	1.38577e-26	1.64972e-28	2.67957e-31	0.000185955	#N/A
Zm00004b038544_T001	#N/A			3.87468	1.01606	1.18145	1.5614	64.7001	169.134	59.4683	253.283	1.9084	136.646	67.2878	8.05683e-18	2.85703e-20	1.5579e-22	0.000219806	#N/A
Zm00004b038068_T001	GRMZM2G102662			0.106165	0	0.304446	0	9.06818	15.1647	3.92988	31.902	0.102653	15.0162	66.5854	5.17063e-06	3.46557e-09	9.99813e-11	2.41967e-05	Putative cytochrome P450 superfamily protein
Zm00004b005197_T001	#N/A	Zm00001d034097	ZX10 (CYP81A39)	2.2071	0.296352	0.464142	0.0332213	70.1106	57.095	63.7478	34.1446	0.750203	56.2745	62.9065	3.35328e-31	7.98399e-33	6.48402e-36	8.81857e-05	#N/A
Zm00004b013378_T002	GRMZM2G119725			0	0	0	0	2.596	14.5528	6.74914	6.54254	0	7.61012	61.6565	0.00242026	1.03342e-06	4.67991e-08	1.22231e-05	lysine ketoglutarate reductase trans-splicing protein
Zm00004b039044_T004	GRMZM2G097641			2.92766	1.19562	0.433319	0	68.1512	92.3765	54.4716	97.9776	1.13915	78.2442	61.3497	3.05056e-34	1.32633e-35	5.89867e-39	0.000124098	Sucrose-phosphatase 2
Zm00004b038897_T001	GRMZM2G021388			1.28459	0.658369	1.03606	0.0543816	29.1993	51.3814	19.2874	114.242	0.758351	53.5276	60.8371	6.34972e-12	1.02322e-14	1.22781e-16	8.58518e-05	Tyrosine decarboxylase 1
Zm00004b038504_T001	GRMZM2G127087	Zm00001d024208	ZX2 (TPS12)	0.3104	0.830586	0.080111	0	31.459	22.3784	35.5251	17.2619	0.305274	26.6561	60.77	5.74855e-19	2.46719e-21	1.11156e-23	4.17919e-05	terpene synthase6
Zm00004b005848_T001	GRMZM2G391815			0.0249216	0.0215118	0.0428801	0	13.6456	16.6639	3.74184	1.16906	0.0223284	8.80511	60.4164	0.0162204	6.08645e-06	3.13644e-07	1.41361e-05	ABC transporter G family member 34
Zm00004b037389_T001	GRMZM2G141322			0	0.0416458	0	0	2.43937	14.1631	1.25745	13.5139	0.0104114	7.84345	59.5894	0.0751184	2.48815e-05	1.45252e-06	1.27997e-05	Ribonuclease 1
Zm00004b011937_T001	GRMZM2G027107			0	0	0.482716	0	24.1784	5.83758	17.644	10.8717	0.120679	14.6329	58.6135	2.87282e-08	2.75702e-11	5.55498e-13	2.29524e-05	RmlC-like cupins superfamily protein
Zm00004b003383_T001	#N/A			0.0312586	0.188872	0.134459	0	6.93236	17.0162	3.54211	21.2086	0.0886474	12.1748	57.6473	1.55756e-05	9.69835e-09	3.01175e-10	1.95991e-05	#N/A
Zm00004b019514_T001	GRMZM2G458052			0.496144	0.107065	0.213416	0.0840147	8.40919	32.0867	8.29263	29.3454	0.22516	19.5335	56.2725	1.2478e-07	1.07755e-10	2.4128e-12	3.14313e-05	#N/A
Zm00004b015130_T001	GRMZM2G320786			10.4968	7.23915	4.67811	0.128271	233.37	329.748	168.762	548.35	5.63558	320.058	55.967	5.12133e-26	5.62784e-28	9.9028e-31	0.000509516	Laccase-14
Zm00004b037260_T001	GRMZM2G045155			2.58925	4.46998	1.78203	0	33.6207	94.0645	22.0053	359.454	2.21031	127.286	55.8939	2.40506e-06	1.70089e-09	4.65052e-11	0.000205136	B12D protein
Zm00004b016439_T001	AC234190.1_FG002			0.389431	0.76834	0.646124	0	15.1827	33.3823	11.9148	66.0373	0.450974	31.6293	55.2473	4.94128e-09	5.31892e-12	9.55464e-14	5.07183e-05	Laccase-7
Zm00004b000889_T001	GRMZM2G116823			1.12208	0.230609	1.0113	0.723841	23.8842	59.9771	23.0082	90.7425	0.771957	49.403	55.0928	2.18061e-13	4.30952e-16	4.21652e-18	7.91124e-05	Peroxidase 53
Zm00004b036132_T001	GRMZM2G429617			3.24671	2.242	1.45243	0.17593	56.5584	88.8819	32.8908	234.324	1.77927	103.164	54.6212	1.29147e-12	2.30209e-15	2.49724e-17	0.000165146	protein; Plant viral-response family protein-like
Zm00004b020895_T001	AC196412.3_FG001			0.121609	0.0349901	0.174367	0	1.72345	13.4954	1.69957	26.6767	0.0827413	10.8988	53.7215	0.045912	1.58007e-05	8.87772e-07	1.77325e-05	Tyrosine decarboxylase 1
Zm00004b029081_T001	GRMZM2G039009			1.83724	0.606362	0.604339	0	66.3773	42.726	44.3322	39.2348	0.761986	48.1676	53.2301	7.80773e-30	1.34616e-31	1.50973e-34	7.54049e-05	Salicylate/benzoate carboxyl methyltransferase
Zm00004b019093_T001	GRMZM2G311347			0.450305	0.583041	1.16219	0	41.3953	42.0372	30.6161	29.6955	0.548884	35.936	52.5342	6.56209e-25	6.19065e-27	1.26887e-29	5.65112e-05	#N/A
Zm00004b001838_T001	GRMZM2G304442			0.115078	0.198666	0	0	21.1576	4.53011	1.56482	15.3342	0.0784359	10.6467	52.2543	0.00217672	9.37028e-07	4.20898e-08	1.68739e-05	Pathogenesis-related protein 1
Zm00004b006415_T001	#N/A			8.69899	6.9697	4.83565	0.997139	233.751	362.913	153.118	388.687	5.37537	284.617	51.904	1.17998e-33	4.06891e-35	2.28166e-38	0.000452641	#N/A
Zm00004b038539_T001	GRMZM2G178817			8.22295	2.58566	3.48657	2.50639	88.6174	302.826	82.597	405.541	4.20039	219.896	51.2226	3.53773e-15	9.02483e-18	6.8407e-20	0.000353294	Germin-like protein subfamily 1 member 8
Zm00004b027006_T001	GRMZM2G380438			0.867995	0.55499	1.27222	0.0871006	35.685	47.6561	23.0595	61.5459	0.695576	41.9866	50.8608	4.3475e-19	1.93222e-21	8.40648e-24	6.6573e-05	#N/A
Zm00004b023647_T001	GRMZM2G036365			0.296621	0.213364	0	0	7.21454	14.1232	6.10618	22.9217	0.127496	12.5914	50.0617	1.20983e-05	7.64745e-09	2.33937e-10	2.00827e-05	Eukaryotic aspartyl protease family protein
Zm00004b026959_T001	GRMZM2G013448			0	0	0	0	4.76645	5.72173	1.59636	12.3443	0	6.10721	49.6622	0.0662736	2.21503e-05	1.28149e-06	9.80612e-06	1-aminocyclopropane-1-carboxylate oxidase 1
Zm00004b000159_T001	GRMZM2G475380	Zm00001d027423	FNSI2	0	0.0279957	0	0	3.72687	6.56616	0.51453	14.5969	0.00699892	6.35112	49.3073	0.325549	9.59756e-05	6.29494e-06	1.02852e-05	flavone synthase typeI2
Zm00004b011550_T001	GRMZM2G332390			4.94096	2.2965	2.45233	0	115.736	172.275	75.8007	139.015	2.42245	125.707	49.1601	1.17949e-32	3.27637e-34	2.28071e-37	0.000199223	SAUR16-auxin-responsive SAUR family member
Zm00004b018750_T001	#N/A			0.144628	0	0.0622119	0.0163271	2.13279	8.43164	1.63888	22.4182	0.0557919	8.65539	48.9356	0.117668	3.75816e-05	2.27527e-06	1.40211e-05	#N/A
Zm00004b006966_T001	GRMZM2G382747			0.0818736	0.176679	0.316961	0	11.1015	15.6546	6.40156	19.5929	0.143878	13.1876	48.9219	4.28383e-08	3.97019e-11	8.28337e-13	2.09028e-05	#N/A
Zm00004b031335_T001	GRMZM2G156620			0	0	0	0	7.57558	8.37619	2.44408	5.64403	0	6.00997	48.5196	0.00626463	2.5139e-06	1.21135e-07	9.57586e-06	3-ketoacyl-CoA synthase
Zm00004b014518_T001	GRMZM2G170017			24.3421	14.1656	12.8843	3.17185	579.738	881.233	340.086	846.838	13.641	661.974	48.4791	1.99155e-30	4.05154e-32	3.85093e-35	0.00105174	(+)-neomenthol dehydrogenase
Zm00004b018009_T007	#N/A			0.0402996	0	0.208019	0.109186	0.185232	2.08501	0.182664	37.754	0.0893762	10.0517	47.9335	1	0.00305661	0.000273296	1.6333e-05	#N/A
Zm00004b001869_T001	GRMZM2G069176			2.64083	1.06852	0.496979	0.223593	42.6734	73.6988	27.8676	89.8806	1.10748	58.5301	47.4758	2.03434e-18	8.07278e-21	3.93368e-23	9.31074e-05	Zinc finger protein AZF2
Zm00004b029211_T005	#N/A			0.0246595	0	0.0212146	0.0334058	10.4843	0.0554708	3.24142	13.2777	0.01982	6.76473	46.8938	0.341295	0.000100175	6.59941e-06	1.0734e-05	#N/A
Zm00004b019157_T001	#N/A			12.1818	10.7178	13.4599	1.09354	373.562	671.166	252.164	469.29	9.36327	441.545	46.8878	1.11016e-31	2.92148e-33	2.14665e-36	0.000701511	#N/A
Zm00004b034766_T001	GRMZM2G479980			0.355605	0.191845	0.458891	0	12.9227	19.0981	5.74217	31.7308	0.251585	17.3734	46.271	1.34937e-07	1.15926e-10	2.6092e-12	2.76873e-05	Transcription factor JUNGBRUNNEN 1
Zm00004b023123_T003	GRMZM2G347541			0	0	0	0	11.1366	4.04707	3.66074	4.03545	0	5.71996	46.2073	0.0192454	7.11476e-06	3.72137e-07	9.10991e-06	Vacuolar-sorting receptor 1
Zm00004b001172_T001	GRMZM2G338131			0	0	0.453538	0.490992	31.1979	0	38.0088	1.25442	0.236132	17.6153	45.9995	0.371008	0.000108292	7.17395e-06	2.65611e-05	#N/A
Zm00004b029592_T001	GRMZM2G099691			0.0958982	0.0827774	0.247504	0.129912	9.36664	16.2868	7.60679	14.7344	0.139023	11.9987	45.1969	4.02446e-08	3.75767e-11	7.78185e-13	1.89306e-05	#N/A
Zm00004b006380_T001	#N/A			0.279919	0.966482	0.240814	0.189601	33.4519	18.5752	14.5909	31.9709	0.419204	24.6472	44.7158	8.79069e-15	2.11315e-17	1.6998e-19	3.86854e-05	#N/A
Zm00004b025125_T001	GRMZM2G159752			0	0	0	0	2.35712	9.72623	2.27887	7.4377	0	5.44998	44.4296	0.114882	3.67506e-05	2.22141e-06	8.75168e-06	Putative CBL-interacting protein kinase family protein
Zm00004b009646_T001	#N/A			3.81326	2.68199	2.71354	1.08417	94.2895	141.587	79.2726	167.261	2.57324	120.602	44.4002	3.86534e-33	1.17132e-34	7.47417e-38	0.000190521	#N/A
Zm00004b037066_T002	GRMZM5G897592			0.110344	0	0	0	6.14957	6.7018	4.20961	9.62722	0.027586	6.67205	43.9408	0.000786494	3.62774e-07	1.52079e-08	1.05857e-05	Cytochrome c6 chloroplastic
Zm00004b005605_T002	GRMZM2G093776			0	0	0	0	9.84922	3.99651	8.05294	0	0	5.47467	43.9294	0.449342	0.000129493	8.68865e-06	8.65088e-06	Probable protein phosphatase 2C 4
Zm00004b029903_T001	GRMZM2G467520			5.35306	2.81257	0	0.157646	74.6162	142.404	44.5711	118.356	2.08082	94.9867	43.2803	6.10525e-20	3.19647e-22	1.18053e-24	0.000151034	#N/A
Zm00004b001685_T001	GRMZM2G311036	Zm00001d029359	BX10	11.7807	9.12051	4.45797	1.72753	219.384	276.021	138.403	546.764	6.77167	295.143	43.0805	1.00979e-21	6.43176e-24	1.95256e-26	0.000467447	BX10
Zm00004b006551_T001	GRMZM2G164405			4.47897	3.61012	1.37799	1.18539	89.7102	151.129	61.8124	171.772	2.66312	118.606	42.5214	9.96935e-25	9.1462e-27	1.92771e-29	0.000187999	1-aminocyclopropane-1-carboxylate synthase2
Zm00004b014932_T001	GRMZM2G542272			4.01914	1.33432	5.85143	1.46587	115.104	184.295	87.9338	176.135	3.16769	140.867	42.4877	7.12551e-33	2.09574e-34	1.37782e-37	0.000222625	#N/A
Zm00004b022757_T001	GRMZM2G099420			0	3.81007	0	0	40.4274	32.9997	14.0246	93.497	0.952517	45.2372	42.2302	1.80473e-09	2.07202e-12	3.48969e-14	7.16672e-05	Cinnamoyl-CoA reductase 1
Zm00004b036634_T001	GRMZM2G052288			0.0503991	0	0.0433583	0	3.0694	6.97231	2.39864	11.7867	0.0234393	6.05677	41.4112	0.0530657	1.80312e-05	1.0261e-06	9.68851e-06	Diaminopimelate decarboxylase 2 chloroplastic
Zm00004b037208_T002	GRMZM2G053338			1.97491	1.84482	1.23353	0.183245	48.3403	74.8529	43.5624	72.1716	1.30913	59.7318	41.29	6.8851e-28	9.69732e-30	1.33133e-32	9.4006e-05	Probable indole-3-acetic acid-amido synthetase GH3.1
Zm00004b039138_T003	GRMZM2G164538			0	0	0	0	3.80421	6.13473	1.04549	9.22429	0	5.05218	41.15	0.267171	8.03281e-05	5.16612e-06	8.09078e-06	Rhomboid-like protein 19
Zm00004b027417_T001	GRMZM2G444819			0.431542	0	0.371255	0	9.75233	19.7383	9.61715	14.278	0.200699	13.3465	40.72	4.96839e-09	5.33661e-12	9.60706e-14	2.10084e-05	#N/A
Zm00004b006091_T002	GRMZM2G032977			0	0.760632	0.151619	0.405872	14.2571	24.6985	5.39212	29.2831	0.329531	18.4077	40.6361	4.1002e-08	3.82481e-11	7.92829e-13	2.92901e-05	Endonuclease 2
Zm00004b014930_T002	GRMZM2G459110			0	0	0	0	0	3.37968	0	16.0481	0	4.85693	40.4967	1	0.0116634	0.00120094	7.95914e-06	#N/A
Zm00004b001866_T001	#N/A			0.111968	0.0966482	0	0.151681	3.73117	10.5784	2.03004	17.5079	0.0900741	8.46187	39.96	0.00905059	3.54508e-06	1.75006e-07	1.35803e-05	#N/A
Zm00004b016480_T001	#N/A			0.760147	0.328072	0.163489	0	17.4696	21.8015	5.59891	24.8057	0.312927	17.4189	39.7418	2.86932e-09	3.1926e-12	5.54822e-14	2.7566e-05	#N/A
Zm00004b012535_T001	GRMZM2G048073			0.64064	0.297762	0.805515	0.0333794	9.73987	28.1014	9.82824	42.1467	0.444324	22.4541	39.6431	1.37035e-07	1.17544e-10	2.64976e-12	3.57592e-05	GDSL esterase/lipase
Zm00004b002927_T001	#N/A			9.83038	6.16201	7.85299	0.0792681	300.42	190.857	183.668	305.517	5.98116	245.115	39.6229	2.62297e-44	3.27872e-45	5.07188e-49	0.000381955	#N/A
Zm00004b020755_T001	#N/A			0.15594	0.538417	0.335388	0.105625	5.91324	18.1529	5.30116	34.2431	0.283842	15.9026	39.2907	8.11506e-05	4.39365e-08	1.56916e-09	2.54146e-05	#N/A
Zm00004b038545_T002	#N/A			0	0	0	0	0	8.95211	1.06438	8.60405	0	4.65513	38.7371	1	0.00223971	0.000194843	7.60455e-06	#N/A
Zm00004b031671_T001	#N/A			0.520453	0.359395	0.089549	0	17.5826	13.9318	11.7952	13.7286	0.242349	14.2595	38.4011	2.31501e-11	3.43983e-14	4.47638e-16	2.23242e-05	#N/A
Zm00004b018874_T001	GRMZM2G156877			8.41746	1.66756	6.3314	0.996983	158.194	228.459	133.329	173.742	4.35335	173.431	38.3554	1.17783e-42	1.17783e-43	2.2775e-47	0.000272183	glutathione transferase8
Zm00004b039248_T001	GRMZM2G166141			0.270183	0.13993	0.418389	0.183006	10.9284	16.5313	12.6751	18.3684	0.252877	14.6258	38.2876	1.60599e-11	2.44815e-14	3.1054e-16	2.2897e-05	Germin-like protein subfamily 1 member 8
Zm00004b038982_T001	#N/A			0.182771	0.052588	0.20965	0.0825321	3.85037	9.73022	3.93507	21.2893	0.131885	9.70124	38.1423	0.0129682	4.9516e-06	2.50759e-07	1.54766e-05	#N/A
Zm00004b001108_T002	GRMZM2G109885			0	0	0	0	9.05199	0	10.185	0	0	4.80925	37.8837	1	0.00658105	0.000638305	7.43259e-06	Probable tRNA (guanine(26)-N(2))-dimethyltransferase 2
Zm00004b013344_T001	#N/A			0	0.174533	0.0869752	0	6.85413	8.22495	4.23877	9.43919	0.065377	7.18926	37.8244	0.000197252	1.0069e-07	3.81414e-09	1.13482e-05	#N/A
Zm00004b011972_T001	GRMZM2G122654	Zm00001d014121	ZX5 (CYP71Z19)	13.3689	5.7409	5.14379	0.0682563	296.667	260.985	236.716	149.989	6.08047	236.089	37.4766	2.33256e-39	1.9438e-40	4.51033e-44	0.000366187	Ent-cassadiene C2-hydroxylase
Zm00004b039637_T001	GRMZM2G087824			0.487662	1.14255	0.958938	0.283126	30.1798	33.6145	17.999	43.8576	0.718069	31.4127	36.9354	9.99652e-17	3.10451e-19	1.93296e-21	4.93024e-05	#N/A
Zm00004b035501_T001	GRMZM2G170734			9.92101	8.4784	2.293	0.501486	140.715	271.578	104.311	274.959	5.29847	197.891	36.8793	1.4218e-21	8.83106e-24	2.74925e-26	0.000313029	chlorophyllase1
Zm00004b038969_T001	#N/A			4.94937	1.21309	3.10146	1.82106	59.26	116.832	50.199	194.246	2.77125	105.134	36.2367	1.40808e-16	4.27987e-19	2.72271e-21	0.000166377	#N/A
Zm00004b026276_T001	#N/A			2.47021	1.10465	2.61159	0.262063	53.7261	53.9931	36.9622	108.855	1.61213	63.3842	36.2026	3.16036e-19	1.44309e-21	6.11099e-24	9.94719e-05	#N/A
Zm00004b016299_T001	#N/A			0.445995	0	0.230214	0.0805576	10.9331	10.902	7.47971	16.4542	0.189192	11.4423	36.1341	4.02368e-08	3.75767e-11	7.78034e-13	1.79242e-05	#N/A
Zm00004b006571_T006	GRMZM2G086430			1.56622	0.417507	2.02113	0.15601	56.0827	40.1277	31.2675	43.5626	1.04022	42.7601	36.0858	3.49503e-25	3.4265e-27	6.75812e-30	6.65837e-05	SPX domain-containing membrane protein
Zm00004b026692_T001	AC225346.3_FG001			1.58324	1.36662	2.83762	0	55.0333	68.706	25.5654	76.9599	1.44687	56.5662	35.8546	8.86166e-19	3.70781e-21	1.71352e-23	8.90697e-05	#N/A
Zm00004b031338_T001	#N/A			1.13536	0.653347	0.97675	0.153805	28.354	51.8452	18.0117	24.8029	0.729815	30.7535	35.8514	9.53028e-14	1.96907e-16	1.84281e-18	4.84704e-05	#N/A
Zm00004b027044_T001	GRMZM5G892675			0	0	0.776885	0	13.4157	1.68312	12.9081	18.3302	0.194221	11.5843	35.8139	0.000123775	6.50993e-08	2.39336e-09	1.80455e-05	ABC transporter G family member 40
Zm00004b006816_T001	GRMZM2G160175			0.92807	1.20164	1.06456	0.31431	37.503	38.8827	15.5119	51.6326	0.877144	35.8826	35.5941	6.64694e-15	1.62915e-17	1.28528e-19	5.64043e-05	WAT1-related protein
Zm00004b006571_T004	GRMZM2G086430			0.0887426	0.153202	0.0381726	0	8.4383	5.29002	6.83808	7.11913	0.0700293	6.92138	35.5616	0.000786494	3.62774e-07	1.52079e-08	1.09132e-05	SPX domain-containing membrane protein
Zm00004b003351_T002	GRMZM2G113165			0.880346	0	0.490057	0.771675	0.297529	44.8481	11.0907	36.3326	0.535519	23.1422	35.445	0.00902665	3.53709e-06	1.74543e-07	3.72157e-05	Alpha carbonic anhydrase 7
Zm00004b022549_T001	GRMZM2G124684			0.354545	0.612072	0.471386	0.0218316	16.2591	22.911	5.69765	24.3667	0.364959	17.3086	35.3198	4.76281e-09	5.14342e-12	9.20954e-14	2.73263e-05	Aspartyl protease AED1
Zm00004b010133_T001	GRMZM2G003409			0.325138	0.122786	0.349645	0.165172	10.9515	17.5304	6.63183	16.2744	0.240685	12.8471	34.9489	3.45234e-08	3.24773e-11	6.67557e-13	2.01717e-05	hydroxyproline-rich glycoprotein family protein
Zm00004b016544_T001	GRMZM2G119737			0.113191	0.806062	0.146068	0	8.9096	17.7279	9.2671	18.6996	0.26633	13.6511	34.6823	4.23995e-09	4.61868e-12	8.19853e-14	2.14148e-05	#N/A
Zm00004b029403_T001	GRMZM2G100709			1.71708	2.25852	1.75858	0.553834	53.7431	65.203	50.7744	68.7073	1.572	59.607	34.6171	1.07501e-33	3.83933e-35	2.07869e-38	9.29008e-05	Putative MYB DNA-binding domain superfamily protein
Zm00004b024233_T002	GRMZM2G125308			0	0	0	0	9.92801	0	7.04581	0	0	4.24345	33.6952	1	0.0100402	0.00101924	6.58855e-06	Protein kinase superfamily protein
Zm00004b030790_T001	GRMZM2G169953			0.355097	0.102171	0	0	8.02477	10.9166	5.49924	7.72521	0.114317	8.04147	33.5408	2.47855e-05	1.48818e-08	4.79262e-10	1.26262e-05	#N/A
Zm00004b038545_T001	#N/A			0.84271	0.296352	0.161107	0.25369	9.0738	15.7619	6.36619	37.2183	0.388465	17.1051	33.4347	3.41141e-05	1.99032e-08	6.59643e-10	2.70802e-05	#N/A
Zm00004b028722_T001	GRMZM2G001205			0.306118	1.14502	1.75569	0.0691155	25.9128	50.268	16.3035	33.8533	0.818986	31.5844	33.4119	7.19718e-14	1.51201e-16	1.39167e-18	4.97626e-05	ZFP16-1
Zm00004b030931_T001	GRMZM2G163008			0	0.111286	0	0	4.44441	9.20792	2.04531	4.47014	0.0278215	5.04195	33.4015	0.131617	4.16511e-05	2.54501e-06	7.99985e-06	Sphinganine C4-monooxygenase 1
Zm00004b033076_T001	GRMZM2G111711			4.05826	3.46651	2.10934	0.143168	70.1439	88.6264	54.8966	129.731	2.44432	85.8494	33.2369	2.56631e-25	2.5409e-27	4.96232e-30	0.000134417	Putative WRKY DNA-binding domain superfamily protein
Zm00004b037130_T001	GRMZM5G889052			0.620115	0.507099	1.01081	0.928486	17.0641	39.6086	8.46929	52.6759	0.766628	29.4545	33.1458	4.15697e-08	3.86695e-11	8.03807e-13	4.6765e-05	#N/A
Zm00004b000547_T001	GRMZM2G000427			0.101044	0.0872191	0.115904	0.0456275	4.48954	9.84944	5.30514	8.47234	0.0874487	7.02912	33.1261	0.000393864	1.91103e-07	7.61589e-09	1.10571e-05	Probable flavin-containing monooxygenase 1
Zm00004b033356_T001	GRMZM2G117956			0.517132	0.223189	0.321308	0	8.38527	21.4559	6.73895	14.0238	0.265407	12.651	32.4328	1.11661e-06	8.31432e-10	2.15912e-11	1.99363e-05	Proline oxidase
Zm00004b001957_T001	#N/A			1.68288	2.04444	0.32173	0	25.9271	43.6044	23.5901	54.7477	1.01226	36.9673	32.3653	2.44674e-16	7.11261e-19	4.73111e-21	5.79583e-05	#N/A
Zm00004b018670_T001	GRMZM2G092474			3.9366	7.68594	5.56379	1.3967	189.126	205.568	59.4775	161.597	4.64576	153.942	32.3013	3.61572e-22	2.37877e-24	6.9915e-27	0.000241517	Osmotin-like protein OSM34
Zm00004b039800_T001	GRMZM2G005633			0.293717	1.66606	0.685857	0.0852627	33.4132	28.3631	12.5049	30.9794	0.682723	26.3151	32.2933	1.04494e-13	2.13689e-16	2.02053e-18	4.11018e-05	chitinase B1
Zm00004b037208_T001	GRMZM2G053338			1.36025	0.80336	0	0	13.1626	25.5255	18.5778	29.2681	0.540903	21.6335	32.1799	8.00945e-14	1.67562e-16	1.54874e-18	3.37745e-05	Probable indole-3-acetic acid-amido synthetase GH3.1
Zm00004b018522_T001	#N/A			2.94297	2.2472	3.603	1.15004	56.5792	112.797	42.4555	123.587	2.4858	83.8545	32.1032	4.41533e-19	1.95369e-21	8.53765e-24	0.000132126	#N/A
Zm00004b027044_T002	GRMZM5G892675			14.8407	6.84642	5.81978	0.337441	227.598	211.316	191.24	284.144	6.96108	228.575	31.9217	4.49401e-47	7.49002e-48	8.68979e-52	0.000354779	ABC transporter G family member 40
Zm00004b006379_T001	GRMZM2G477063			1.63532	2.82315	2.11029	0.184611	53.5552	66.8277	39.8413	72.265	1.68834	58.1223	31.7435	1.5791e-26	1.85776e-28	3.0534e-31	9.06751e-05	Methionyl-tRNA synthetase
Zm00004b004636_T001	GRMZM2G323943			0.462883	0.399551	0.398218	0	19.8131	16.5297	9.04801	11.0142	0.315163	14.1012	31.7071	3.16138e-10	4.00682e-13	6.11296e-15	2.1974e-05	#N/A
Zm00004b027421_T001	GRMZM2G107570			0.0625801	0	0.0538376	0	7.26293	5.06778	2.48197	4.33959	0.0291044	4.78807	31.4474	0.19925	6.10448e-05	3.85278e-06	7.58127e-06	Secreted protein
Zm00004b001771_T001	GRMZM2G142390			4.96191	4.385	3.9977	0.586825	92.3131	143.905	59.975	157.53	3.48286	113.431	31.4459	6.26343e-24	5.26339e-26	1.21112e-28	0.000178081	root-specific kinase 1
Zm00004b007142_T001	GRMZM2G135387			8.22513	9.78828	13.9961	1.00364	258.385	317.427	161.086	312.033	8.25327	262.233	31.2616	9.80597e-34	3.73642e-35	1.89612e-38	0.000409778	Cytochrome P450 71B10
Zm00004b022958_T001	#N/A			1.00553	0.520774	0	0.136218	12.9411	24.2025	6.83661	23.5163	0.415632	16.8741	31.2162	5.53527e-08	5.04583e-11	1.07032e-12	2.65582e-05	#N/A
Zm00004b034525_T001	GRMZM2G382534			0.101817	0	0	0.0689645	9.20373	3.77904	2.34596	5.35301	0.0426953	5.17043	31.1223	0.0499255	1.70627e-05	9.65377e-07	8.16822e-06	hydroxylase5
Zm00004b031623_T001	#N/A			2.75365	1.7738	1.20216	0.0556764	49.3047	50.7095	33.858	63.9856	1.44632	49.4644	31.1141	1.17672e-24	1.06974e-26	2.27534e-29	7.69909e-05	#N/A
Zm00004b030361_T001	GRMZM2G079440			0.172617	0.148999	0.297004	0	16.3971	9.70738	5.47689	3.20766	0.154655	8.69727	30.9801	0.00368711	1.53056e-06	7.12954e-08	1.36024e-05	Dehydrin DHN1
Zm00004b001229_T001	GRMZM2G087186			5.96426	13.6145	4.6565	1.61126	194.908	146.65	70.1241	396.034	6.46164	201.929	30.9705	4.76175e-14	1.02846e-16	9.2075e-19	0.000316224	Pyruvate decarboxylase isozyme 3
Zm00004b027418_T001	GRMZM2G444817			0.690467	1.39066	0.990014	0.155894	30.6785	45.3011	7.82412	30.6684	0.806759	28.618	30.8041	1.00338e-09	1.18324e-12	1.94018e-14	4.51161e-05	#N/A
Zm00004b001868_T001	#N/A			0.627697	0.774022	0.462864	0.0607379	19.3716	20.272	11.5838	23.2878	0.48133	18.6288	30.369	3.3688e-13	6.47846e-16	6.51404e-18	2.89737e-05	#N/A
Zm00004b030171_T001	GRMZM2G447795			3.00481	7.22923	5.55508	1.73215	45.2537	88.7327	14.3442	385.789	4.38032	133.53	30.2498	0.00146948	6.51943e-07	2.84144e-08	0.000211843	Xylanase inhibitor protein 1
Zm00004b021215_T001	GRMZM2G391312			1.87193	1.37742	1.39922	0	44.0431	44.8697	29.1057	39.4725	1.16214	39.3727	30.1669	4.13737e-23	3.08759e-25	8.00018e-28	6.11147e-05	kaurene synthase6
Zm00004b031109_T001	GRMZM2G090245			162.164	230.452	214.833	9.22372	3719.33	5451.99	2943.83	6068.61	154.168	4545.94	30.1189	8.8051e-08	7.77836e-11	1.70259e-12	0.00710626	#N/A
Zm00004b009568_T001	GRMZM5G831305			0	0	0	0	7.51651	0	7.54237	0	0	3.76472	30.0347	1	0.0144568	0.00152183	5.8509e-06	#N/A
Zm00004b020163_T001	GRMZM2G126541			2.92433	2.45411	2.48086	1.15545	81.0211	93.602	44.1833	68.9762	2.25369	71.9457	29.9366	5.53475e-27	7.00601e-29	1.07022e-31	0.000112072	Serine carboxypeptidase-like 50
Zm00004b030651_T001	GRMZM2G465835			0	0.0650179	0.259204	0.306119	13.8486	5.59145	4.2677	10.2418	0.157585	8.48738	29.9319	0.00032339	1.58758e-07	6.2532e-09	1.32698e-05	Putative NAC domain transcription factor superfamily protein
Zm00004b017965_T001	#N/A			1.34507	1.39324	1.04144	0	25.657	42.0569	30.9409	30.7253	0.944937	32.345	29.8436	1.40542e-19	6.85573e-22	2.71758e-24	5.02292e-05	#N/A
Zm00004b028385_T001	GRMZM2G476040			8.54634	6.50179	7.85088	0.981151	222.876	238.354	103.902	165.444	5.97004	182.644	29.8295	8.65279e-31	1.81382e-32	1.67314e-35	0.000284561	#N/A
Zm00004b017367_T001	GRMZM2G160840			0.554345	1.8183	1.0015	0.37548	33.6969	31.7356	17.7142	44.32	0.937404	31.8667	29.7064	5.63514e-16	1.56532e-18	1.08963e-20	4.96266e-05	R2R3MYB-domain protein
Zm00004b014632_T001	GRMZM2G398807			0	0	0	0	4.98187	5.41807	2.36543	1.74666	0	3.62801	29.6851	1	0.00146909	0.000122717	5.78044e-06	Cortical cell-delineating protein
Zm00004b027866_T001	GRMZM5G805609			3.27727	3.33662	2.53026	5.37882	182.211	113.133	88.4142	71.069	3.63074	113.707	29.4712	8.44202e-28	1.15644e-29	1.63238e-32	0.00017505	Glucan endo-13-beta-glucosidase 14
Zm00004b038686_T001	GRMZM2G144407			0	0	0.424934	0	6.00012	7.59248	5.94361	7.6755	0.106234	6.80293	29.4553	0.000786494	3.62774e-07	1.52079e-08	1.06658e-05	NADPH--cytochrome P450 reductase
Zm00004b026681_T002	GRMZM2G150474			0	0	0.157238	0	2.83527	5.75591	2.79597	7.70391	0.0393094	4.77277	29.3855	0.19925	6.10448e-05	3.85278e-06	7.54045e-06	Glutathione S-transferase F13
Zm00004b004052_T001	GRMZM2G459290			0.175874	0	0	0	2.02095	8.76961	3.38799	5.4204	0.0439684	4.89974	29.3419	0.125321	3.98352e-05	2.42326e-06	7.74421e-06	#N/A
Zm00004b019063_T001	#N/A			0.847199	1.09693	0.874614	0.172153	23.6563	28.8244	20.4003	30.7567	0.747723	25.9094	29.3151	7.8761e-17	2.469e-19	1.52295e-21	4.02261e-05	#N/A
Zm00004b030675_T001	GRMZM2G100727			2.57774	3.41705	1.18802	0.623576	49.403	84.0789	32.1311	77.2342	1.9516	60.7118	29.2028	4.49413e-19	1.97979e-21	8.69002e-24	9.51151e-05	Putative AP2/EREBP transcription factor superfamily protein
Zm00004b032212_T001	#N/A			2.06931	2.05682	1.56444	0.297315	33.1455	60.0193	23.804	72.1315	1.49697	47.275	29.1384	3.45072e-15	8.82537e-18	6.67244e-20	7.41538e-05	#N/A
Zm00004b003380_T001	#N/A			0.807591	0.623718	0.329102	0.230322	10.1103	31.9826	5.6353	23.7532	0.497683	17.8703	28.9626	6.04208e-06	3.99608e-09	1.16832e-10	2.83061e-05	#N/A
Zm00004b035799_T001	#N/A			0.0315602	0.245179	0.135756	0	3.51776	6.81538	2.61069	13.1312	0.103124	6.51875	28.8808	0.0234206	8.51039e-06	4.52869e-07	1.03054e-05	#N/A
Zm00004b036636_T001	#N/A			0.556081	0.239999	0.199332	0	10.5433	10.1634	6.19629	16.2562	0.248853	10.7898	28.661	6.35399e-07	4.88768e-10	1.22863e-11	1.6803e-05	#N/A
Zm00004b014849_T001	GRMZM2G325038			0	0	0	0	2.85627	4.97018	1.09538	5.06967	0	3.49788	28.6568	1	0.00146909	0.000122717	5.57324e-06	Transcription factor GT-3b
Zm00004b021831_T001	GRMZM2G044773			1.09433	0.742185	0.403478	0.0529451	16.7065	26.9023	11.249	25.4015	0.573233	20.0648	28.5502	4.69496e-12	7.68406e-15	9.07835e-17	3.12951e-05	Putative RING zinc finger domain superfamily protein
Zm00004b027954_T001	#N/A			3.41172	3.68116	1.36273	0.660257	57.6855	86.4757	32.7232	97.4171	2.27897	68.5754	28.5198	1.31538e-18	5.36891e-21	2.54348e-23	0.000107355	#N/A
Zm00004b007064_T001	#N/A			0.0850096	0	0	0	2.58862	5.35433	2.11926	6.29952	0.0212524	4.09043	28.4475	1	0.000417574	3.07311e-05	6.48271e-06	#N/A
Zm00004b029915_T001	GRMZM2G050748			0	0	0.0758309	0	2.07637	6.44405	2.39718	5.15356	0.0189577	4.01779	28.4078	1	0.000417574	3.07311e-05	6.37073e-06	UDP-glycosyltransferase 84A1
Zm00004b023123_T004	GRMZM2G347541			0	0	0	0	1.5131	1.8228	2.29559	8.16022	0	3.44793	28.3361	1	0.00272517	0.000241343	5.5086e-06	Vacuolar-sorting receptor 1
Zm00004b015174_T001	AC220927.3_FG001			0.110181	0.190212	0	0	4.93771	8.55076	2.37221	6.59177	0.0750982	5.61311	28.2232	0.0249932	9.03259e-06	4.83277e-07	8.82113e-06	#N/A
Zm00004b039462_T001	GRMZM2G125923			2.04153	1.3324	3.98386	0.134908	71.0063	54.38	34.6443	67.7716	1.87317	56.9506	28.1186	2.02768e-24	1.79441e-26	3.9208e-29	8.82021e-05	Arogenate dehydratase/prephenate dehydratase 6 chloroplastic
Zm00004b017359_T001	GRMZM2G332280			0.184261	0.225321	0.22457	0.0104006	4.76399	9.80957	4.14116	13.383	0.161138	8.02443	28.1082	0.00279302	1.18098e-06	5.40069e-08	1.25869e-05	Probable LRR receptor-like serine/threonine-protein kinase
Zm00004b018523_T001	GRMZM5G804618			2.01641	2.6899	2.75977	0.620817	64.6664	88.552	46.8409	41.4995	2.02172	60.3897	27.839	4.72978e-23	3.43347e-25	9.14568e-28	9.37288e-05	Zinc finger%2C C2H2 type family protein
Zm00004b017514_T001	GRMZM2G092169			0.555603	0.848497	0.919202	0	20.6756	19.6605	10.1703	28.3004	0.580825	19.7017	27.664	3.9223e-12	6.53716e-15	7.5843e-17	3.06194e-05	NEP-interacting protein 1
Zm00004b039909_T002	GRMZM5G828581			0	0	0	0	4.1843	4.51664	1.46542	3.19284	0	3.3398	27.4065	1	0.00276085	0.00024525	5.32129e-06	Nucleotide/sugar transporter family protein
Zm00004b016479_T001	GRMZM2G332259			1.63924	0.257265	1.53844	0.908447	13.3567	46.9307	13.847	57.748	1.08585	32.9706	27.3217	1.17698e-07	1.02079e-10	2.27585e-12	5.20012e-05	Rapid alkalinization factor 1
Zm00004b022098_T001	GRMZM2G160541	Zm00001d051161	PAL3	3.55434	2.78358	5.10307	1.2755	63.5359	55.438	25.3128	216.133	3.17912	90.1049	27.3131	9.85159e-09	1.01668e-11	1.90494e-13	0.000141101	#N/A
Zm00004b026562_T001	#N/A			0	0	0.478396	0	2.7157	15.6361	1.89039	5.85979	0.119599	6.52548	27.306	1	0.000535459	4.04524e-05	1.0433e-05	#N/A
Zm00004b005328_T001	#N/A			0.890421	0.485428	0.201587	0	12.1166	18.4484	10.143	15.6754	0.394359	14.0959	26.8438	1.3635e-09	1.58179e-12	2.63652e-14	2.18336e-05	#N/A
Zm00004b002517_T001	GRMZM2G030436			9.63682	7.99268	20.1511	3.11272	278.613	342.253	169.553	325.154	10.2233	278.893	26.8252	1.08425e-29	1.83771e-31	2.09655e-34	0.000433491	hydroxycinnamoyltransferase4
Zm00004b012262_T001	GRMZM2G701513			0.209232	0.722421	0.360005	0	5.04897	10.8252	0.474189	30.7253	0.322915	11.7684	26.8039	0.185526	5.712e-05	3.5874e-06	1.87158e-05	#N/A
Zm00004b010624_T001	GRMZM2G402165			0.540366	0	0.0774794	0	3.72558	10.8385	2.6534	12.368	0.154461	7.39638	26.7269	0.0430703	1.49032e-05	8.32823e-07	1.16644e-05	Toll-Interleukin-Resistance (TIR) domain family protein
Zm00004b029403_T002	GRMZM2G100709			0	0	0	0	0	12.3769	0	0	0	3.09423	26.7103	1	0.110361	0.0153092	5.18098e-06	Putative MYB DNA-binding domain superfamily protein
Zm00004b026866_T001	#N/A			0.107885	0.232811	0.0464069	0	4.71087	9.16134	5.50134	3.96068	0.096776	5.83356	26.4225	0.0125126	4.79225e-06	2.41947e-07	9.13676e-06	#N/A
Zm00004b029514_T001	GRMZM2G073303			2.05274	2.97999	1.04353	0.505602	23.2662	47.0152	16.7056	98.5769	1.64546	46.391	26.4148	2.69211e-08	2.60108e-11	5.20557e-13	7.2862e-05	TMV response protein%3B TMV response-related protein
Zm00004b024515_T001	GRMZM2G495337			0	0	0	0	3.93667	0	9.27392	0	0	3.30265	26.3803	1	0.0227739	0.0025202	5.11448e-06	#N/A
Zm00004b025377_T001	GRMZM2G035542			0.730577	1.31688	1.23854	0.334752	18.8147	29.388	17.7991	42.8608	0.905189	27.2156	26.2416	1.75735e-12	3.08849e-15	3.39808e-17	4.23171e-05	Pyrophosphate-energized vacuolar membrane proton pump 1
Zm00004b009255_T001	GRMZM2G008374			0.0425048	0.110068	0	0	3.32125	3.96794	1.83027	7.74436	0.0381432	4.21596	26.2335	0.795383	0.00021984	1.53798e-05	6.65512e-06	NAC domain containing protein 38
Zm00004b032388_T001	GRMZM2G420988			5.29824	3.10056	3.55375	0.456193	77.9078	99.4866	64.566	99.7572	3.10219	85.4294	26.1893	1.8683e-33	6.22766e-35	3.61261e-38	0.000132211	ADPATP carrier protein 1 mitochondrial
Zm00004b022980_T001	GRMZM2G008839			0.925766	0.0998878	0.398218	0	11.4357	18.2217	6.68766	14.1611	0.355968	12.6265	26.0837	4.21064e-08	3.91323e-11	8.14185e-13	1.96187e-05	#N/A
Zm00004b014557_T001	GRMZM2G169580			0.314047	0.321906	0.354604	0.132948	10.0818	12.8483	5.91628	13.7177	0.280876	10.641	26.0078	5.77002e-07	4.49378e-10	1.11571e-11	1.64986e-05	GT-2-like 1
Zm00004b037146_T002	GRMZM2G102550			13.1476	9.08546	8.50732	0.228344	181.681	241.487	137.566	255.928	7.74218	204.166	25.954	2.06629e-30	4.05154e-32	3.99545e-35	0.000316793	geranylgeranyl pyrophosphate synthase2
Zm00004b010688_T001	GRMZM2G176375			10.8073	7.77388	12.2999	3.43136	260.79	315.785	123.102	203.123	8.5781	225.7	25.8212	1.06694e-28	1.64145e-30	2.06308e-33	0.000350515	Bifunctional inhibitor/lipid-transfer protein/seed storage 2S albumin superfamily protein
Zm00004b003350_T001	#N/A			1.74355	2.81705	1.11537	0.333097	64.3176	36.5556	24.7726	44.7395	1.50227	42.5963	25.7973	3.46508e-18	1.31253e-20	6.70022e-23	6.56018e-05	#N/A
Zm00004b034467_T001	AC149475.2_FG007			0.641584	0.632917	0.946208	0.37249	27.2778	26.1842	12.3593	14.8301	0.6483	20.1629	25.774	1.7864e-11	2.69849e-14	3.45426e-16	3.11895e-05	L-ornithine N5-acetyltransferase NATA1
Zm00004b009291_T001	GRMZM2G129034			0	0	0	0	1.67864	5.18195	0.679128	4.99123	0	3.13274	25.77	1	0.00276085	0.00024525	4.99151e-06	Zea mays MADS27
Zm00004b020454_T001	GRMZM2G181536			0.285382	0.123168	0.184136	0.0483253	4.59103	10.833	5.09332	8.63376	0.160253	7.28779	25.5178	0.00305259	1.28314e-06	5.9026e-08	1.13506e-05	GTP-binding protein SAR1B
Zm00004b022268_T001	GRMZM2G463471			0.29733	0.25665	0.306952	0.483346	3.62159	16.5871	3.70616	22.6397	0.336069	11.6386	25.5156	0.00368552	1.53053e-06	7.12646e-08	1.84033e-05	Actin-depolymerizing factor 7
Zm00004b039268_T001	AC204711.3_FG003			0.180471	1.50586	0.672788	0.0814934	9.88498	11.0963	3.88555	49.3225	0.610153	18.5473	25.492	0.00208343	9.01138e-07	4.0286e-08	2.91532e-05	Rhodanese-like domain-containing protein 19 mitochondrial
Zm00004b039436_T002	GRMZM2G138355			0.295212	1.31657	0.846568	0.433244	16.0001	28.9976	11.9313	29.3021	0.722899	21.5578	25.2992	5.8805e-11	8.27075e-14	1.13708e-15	3.35325e-05	Nudix hydrolase 13
Zm00004b025085_T001	GRMZM2G333582			0.776775	0.766282	0.66826	0	18.8293	19.0958	15.257	16.0942	0.552829	17.3191	25.193	1.50123e-13	3.02668e-16	2.90284e-18	2.66943e-05	Putative HLH DNA-binding domain superfamily protein
Zm00004b038555_T001	GRMZM5G851266			7.9706	5.47933	9.69028	0.759714	119.066	179.349	106.572	211.561	5.97498	154.137	25.1849	1.81349e-28	2.74771e-30	3.50663e-33	0.000239099	polyphenol oxidase1
Zm00004b022545_T001	GRMZM2G105522			1.55584	1.46147	3.07065	0.774878	53.634	73.3415	18.771	39.8207	1.71571	46.3918	25.1212	2.04383e-13	4.05523e-16	3.95203e-18	7.22856e-05	DUF506 family protein
Zm00004b010631_T002	GRMZM5G843555			1.59572	10.7043	5.17742	0.0308814	86.1283	70.047	37.2493	247.718	4.37709	110.286	24.9118	8.4865e-08	7.51018e-11	1.64098e-12	0.000171705	Probable prolyl 4-hydroxylase 12
Zm00004b001774_T001	#N/A			0.0321646	0.0555277	0.0276712	0	3.14161	3.90707	1.93173	6.03532	0.0288409	3.75393	24.8734	1	0.000784538	6.14086e-05	5.9341e-06	#N/A
Zm00004b011872_T001	GRMZM5G892700			1.84422	3.01075	2.6213	0.0814672	32.3865	80.4448	50.4277	38.0498	1.88943	50.3272	24.8137	3.42349e-18	1.30319e-20	6.61978e-23	7.79101e-05	Flotillin-like protein 2
Zm00004b021440_T001	GRMZM2G091478			2.97108	3.33704	2.12488	1.04259	32.4539	77.6837	49.365	89.0453	2.36889	62.137	24.8005	3.83952e-18	1.44343e-20	7.42424e-23	9.64829e-05	ABC transporter A family member 7
Zm00004b001917_T001	GRMZM2G044481			45.0662	30.1834	30.9778	0.179641	601.895	701.066	538.023	764.223	26.6018	651.301	24.6115	3.16376e-13	6.10765e-16	6.11757e-18	0.00100377	copalyl diphosphate synthase2
Zm00004b034807_T001	GRMZM2G417954			0.108261	0	0	0	4.93462	2.47589	1.84017	5.39744	0.0270653	3.66203	24.5702	1	0.000784538	6.14086e-05	5.79047e-06	nine-cis-epoxycarotenoid dioxygenase5
Zm00004b022979_T001	GRMZM2G035704			1.93265	0.983823	2.00371	1.84611	49.2559	47.1528	30.6601	52.6237	1.69157	44.9231	24.3547	2.91399e-23	2.20757e-25	5.63461e-28	6.92062e-05	Putative RING zinc finger domain superfamily protein
Zm00004b033338_T001	GRMZM2G026889			0	0	0	2.20575	17.8517	27.8901	15.8777	4.67157	0.551437	16.5728	24.1525	7.71161e-06	5.01732e-09	1.49115e-10	2.56331e-05	Putative glucuronosyltransferase PGSIP7
Zm00004b013847_T001	GRMZM2G043893			1.72865	0.926154	0.999986	0.585443	28.871	31.8793	19.1832	35.743	1.06006	28.9191	24.1107	1.10118e-16	3.40922e-19	2.12928e-21	4.46099e-05	Leucine aminopeptidase 2 chloroplastic
Zm00004b035170_T001	GRMZM2G046532			0	0.257471	0	0	0.571255	1.11829	0	15.8174	0.0643677	4.37673	24.0044	1	0.0179801	0.00194	7.0341e-06	Defensin-like protein 6
Zm00004b036946_T001	GRMZM2G468657			2.8476	1.14971	1.58051	0.777741	42.2741	42.3595	25.8144	55.8925	1.58889	41.5851	23.9815	5.12907e-19	2.23977e-21	9.91777e-24	6.41599e-05	Aspartic proteinase nepenthesin-1
Zm00004b038548_T001	#N/A			1.78987	1.01389	1.15487	1.3639	6.8129	34.286	8.11286	89.2097	1.33063	34.6054	23.9491	0.000870083	3.98207e-07	1.68242e-08	5.45515e-05	#N/A
Zm00004b018368_T001	GRMZM2G074248			6.76201	4.21139	4.27097	1.62336	80.7507	135.743	69.6412	131.397	4.21693	104.383	23.9249	2.77848e-26	3.12189e-28	5.37258e-31	0.000161772	Protein YLS9
Zm00004b016650_T001	GRMZM2G096100			17.3908	7.21628	10.4614	6.93448	199.066	277.109	147.572	398.097	10.5007	255.461	23.9009	1.18726e-25	1.23673e-27	2.29572e-30	0.000396161	Germin-like protein subfamily 2 member 1
Zm00004b019015_T002	GRMZM2G081615			0	0	0	0	3.95995	0	0	7.55764	0	2.8794	23.9001	1	0.0396083	0.0047025	4.6147e-06	#N/A
Zm00004b000577_T001	#N/A			9.40371	10.8228	9.73025	1.48841	157.184	219.275	85.7236	293.863	7.86129	189.011	23.8376	3.1111e-19	1.42711e-21	6.01575e-24	0.000293886	#N/A
Zm00004b038980_T001	#N/A			8.01833	5.24338	4.54652	1.97496	112.241	126.395	79.7097	168.576	4.9458	121.73	23.809	5.6001e-30	1.00002e-31	1.08286e-34	0.000187927	#N/A
Zm00004b003372_T001	GRMZM5G881887			1.07141	0.369929	1.17982	0.2032	22.0623	21.9802	13.0636	23.0175	0.706092	20.0309	23.7864	1.23397e-13	2.51318e-16	2.38605e-18	3.08368e-05	NADPH HC toxin reductase
Zm00004b004389_T001	#N/A			0	0.0190889	0	0	0.940233	3.28324	0.400952	7.18654	0.00477222	2.95274	23.6476	1	0.0113169	0.00116132	4.73996e-06	#N/A
Zm00004b006819_T001	#N/A			2.23131	3.24214	1.34372	0.100757	37.1777	44.7132	25.7058	67.8585	1.72948	43.8638	23.5285	2.25357e-16	6.62813e-19	4.35758e-21	6.78357e-05	#N/A
Zm00004b020936_T002	GRMZM2G049127			0.0230326	0	0	0	0	8.18615	3.57567	0	0.00575816	2.94045	23.4887	1	0.0333471	0.00385404	4.74283e-06	Serine/threonine protein phosphatase 2A 59 kDa regulatory subunit B' eta isoform
Zm00004b015249_T001	GRMZM2G032856			32.2832	33.7038	28.2672	13.267	336.14	905.956	330.035	929.873	26.8803	625.501	23.4331	2.69479e-20	1.45704e-22	5.21074e-25	0.000976623	glutathione transferase24
Zm00004b003562_T001	GRMZM2G101245			3.83775	3.21074	2.74288	0.659865	61.3997	57.8403	41.6816	97.8209	2.61281	64.6856	23.3981	2.92978e-22	1.94025e-24	5.66514e-27	9.96765e-05	root-specific kinase 1
Zm00004b025044_T001	GRMZM2G095280			3.79146	3.37089	1.43519	0.642028	69.4028	62.9849	25.6062	69.9567	2.30989	56.9876	23.2559	5.89489e-18	2.12812e-20	1.13986e-22	8.80065e-05	UDP-glycosyltransferase 74B1
Zm00004b029959_T002	GRMZM2G467799			0	0	0	0	0	10.5014	0.272186	0	0	2.6934	23.2478	1	0.129402	0.0184485	4.48325e-06	Chromatin structure-remodeling complex protein SYD
Zm00004b035700_T001	GRMZM2G308615			0.870337	1.00168	0.599	0.39301	19.8686	24.0808	11.3088	23.589	0.716006	19.7118	23.1913	2.46631e-12	4.2967e-15	4.76894e-17	3.03854e-05	protein phosphatase homolog6
Zm00004b007416_T001	GRMZM2G361100			0.516559	0.713413	0.0888791	0	10.3282	13.0142	5.61932	13.3449	0.329713	10.5767	23.0695	6.13271e-07	4.74572e-10	1.18584e-11	1.63181e-05	U-box domain-containing protein 26
Zm00004b016847_T001	#N/A			3.82103	1.73591	3.97928	2.72436	39.9786	97.7147	53.5535	105.003	3.06515	74.0624	23.0478	4.00143e-18	1.49307e-20	7.73732e-23	0.000114848	#N/A
Zm00004b027353_T001	#N/A			2.94806	1.07146	1.26811	0.157646	31.0232	48.1661	21.7141	36.9202	1.36132	34.4559	23.0127	1.55243e-16	4.676e-19	3.00184e-21	5.3244e-05	#N/A
Zm00004b032760_T001	GRMZM2G047684			0.351227	0.931171	0.517989	0.339858	22.0246	16.1965	7.02181	15.8278	0.535061	15.2677	22.8988	3.70997e-09	4.07242e-12	7.17374e-14	2.35229e-05	#N/A
Zm00004b032650_T001	GRMZM2G316007			0.327494	0.141343	0	0	2.82241	8.74816	1.29887	8.90587	0.117209	5.44383	22.8328	0.180378	5.57239e-05	3.48786e-06	8.57159e-06	Putative SWIM zinc finger family protein
Zm00004b001962_T001	#N/A			48.4815	16.801	26.5768	5.5638	557.507	680.555	343.992	645.363	24.3558	556.854	22.8244	1.97986e-19	9.38323e-22	3.82833e-24	0.000859512	#N/A
Zm00004b036318_T001	GRMZM2G018108			0.582582	0.921933	0.751792	0.0986516	24.0998	13.5418	6.9867	21.0576	0.58874	16.4215	22.785	8.76967e-09	9.09716e-12	1.69574e-13	2.52949e-05	Aspartyl protease AED1
Zm00004b015778_T001	GRMZM2G397755			1.95065	0.80179	0.83907	0.0314584	26.3106	25.335	19.8936	23.7443	0.905741	23.8209	22.7631	5.3298e-16	1.48877e-18	1.03059e-20	3.65307e-05	Putative transcription factor bHLH041
Zm00004b033896_T001	GRMZM2G145568			0.231657	0.849838	0.298942	0.313822	16.9034	10.9432	10.6315	11.8906	0.423565	12.5922	22.7043	3.38148e-08	3.18407e-11	6.53856e-13	1.93716e-05	Putative LOB domain-containing family protein
Zm00004b016848_T001	#N/A			2.03079	2.45411	3.14475	2.47596	37.1036	84.7397	43.2628	77.3152	2.5264	60.6053	22.6949	6.09276e-19	2.60375e-21	1.17812e-23	9.38599e-05	#N/A
Zm00004b032142_T001	#N/A			0	0	0	0	3.76475	3.26208	0	3.94356	0	2.7426	22.6848	1	0.0096879	0.000979689	4.3698e-06	#N/A
Zm00004b035490_T001	GRMZM2G123119			2.24803	1.80185	1.10513	0.163145	21.7726	34.6757	25.11	50.5438	1.32954	33.0255	22.525	6.61708e-15	1.62582e-17	1.2795e-19	5.09189e-05	Ethylene-responsive transcription factor 1B
Zm00004b001958_T001	#N/A			1.93564	0.835402	0.901999	0.136572	18.0255	25.5353	13.5259	40.4104	0.952402	24.3743	22.5087	2.04191e-10	2.66916e-13	3.94831e-15	3.77008e-05	#N/A
Zm00004b003878_T001	GRMZM2G450498			51.2573	62.4089	62.1155	13.1591	1050.94	1322.41	629.231	1191.98	47.2352	1048.64	22.3332	4.51235e-25	4.38092e-27	8.72525e-30	0.00161804	O-succinylhomoserine sulfhydrylase
Zm00004b027685_T002	GRMZM5G812921			0	0	0	0	1.90673	7.06086	0	1.65454	0	2.65553	22.2732	1	0.0215497	0.0023739	4.28686e-06	WW domain-containing protein
Zm00004b027648_T001	#N/A			4.38834	4.73491	3.64046	0.106157	64.2031	96.2463	54.2558	84.601	3.21747	74.8266	22.2383	2.46315e-26	2.79903e-28	4.76283e-31	0.000115249	#N/A
Zm00004b024466_T001	GRMZM2G006197			0.0421017	0.327072	0.760621	0	8.90167	16.1948	4.96164	6.18252	0.282449	9.06015	22.2346	0.000498238	2.36805e-07	9.63411e-09	1.40599e-05	#N/A
Zm00004b002926_T001	#N/A			0.963442	1.03953	2.38294	0	17.5749	18.6924	10.0986	62.0609	1.09648	27.1067	22.2274	2.77661e-06	1.94441e-09	5.36897e-11	4.20969e-05	#N/A
Zm00004b000536_T001	GRMZM2G175164			2.92636	2.43682	4.02807	0.722899	53.209	79.2639	40.0656	64.8337	2.52854	59.343	22.1768	4.73819e-23	3.43347e-25	9.16194e-28	9.14564e-05	root-specific kinase 1
Zm00004b012260_T001	AC225718.2_FG004			0	0	0.081371	0	3.69533	5.4255	1.50052	1.9291	0.0203428	3.13761	22.1586	1	0.00276085	0.00024525	4.96597e-06	#N/A
Zm00004b025172_T001	GRMZM2G386170			0.142364	0.0307215	0	0	1.6359	3.84292	1.08892	7.98487	0.0432715	3.63815	22.1533	1	0.00150459	0.000126032	5.75553e-06	Cupredoxin superfamily protein
Zm00004b019447_T001	GRMZM2G003526			6.02472	4.57133	5.97724	0.921468	82.0704	114.813	70.1418	133.183	4.37369	100.052	22.0897	6.63703e-28	9.48147e-30	1.28336e-32	0.000154096	Sphinganine C4-monooxygenase 1
Zm00004b017707_T001	GRMZM2G103342			76.8067	81.8661	73.6657	17.9821	1167.72	1684.77	932.326	1696.38	62.5801	1370.3	22.0633	8.48041e-26	9.11872e-28	1.6398e-30	0.00211315	Peroxidase 12
Zm00004b025753_T001	GRMZM5G822426			0.403106	0.238073	0.401549	0.402376	12.921	12.8141	7.71727	9.80817	0.361276	10.8151	22.0424	3.19423e-06	2.21975e-09	6.17647e-11	1.66426e-05	TPR repeat-containing thioredoxin TTL1
Zm00004b036169_T001	GRMZM2G009045			14.223	9.64033	6.35069	1.27158	178.206	178.687	125.871	226.184	7.87139	177.237	22.0316	1.00883e-33	3.73642e-35	1.95072e-38	0.000271997	Mitochondrial phosphate carrier protein 2 mitochondrial
Zm00004b031991_T001	#N/A			0.0599248	3.05183	0.927959	0	23.963	9.09892	6.11142	60.2135	1.00993	24.8467	22.0215	0.00106266	4.80188e-07	2.05479e-08	3.84682e-05	#N/A
Zm00004b008108_T001	GRMZM2G076343			3.44063	5.69733	1.99345	0.903656	72.7785	85.4513	49.4909	71.0326	3.00877	69.6883	22.011	7.20374e-29	1.14345e-30	1.39294e-33	0.000107009	#N/A
Zm00004b018714_T001	GRMZM5G859099			0	0	0.0343137	0	3.43743	1.16638	0.542365	6.23675	0.00857843	2.84573	21.9956	1	0.0114117	0.00117237	4.52474e-06	PIN-formed protein9
Zm00004b015056_T001	GRMZM2G480364			14.4775	9.80512	9.7724	3.31903	134.88	241.745	132.758	317.081	9.34352	206.616	21.8527	6.61189e-23	4.72278e-25	1.2785e-27	0.000319418	#N/A
Zm00004b014561_T001	GRMZM2G135385			21.6424	21.9367	23.0116	1.92575	342.033	430.845	263.916	462.944	17.1291	374.935	21.8296	2.91259e-26	3.23621e-28	5.63189e-31	0.000576713	Cytochrome b5
Zm00004b022110_T002	GRMZM2G074436			0	0.374542	0	0.293905	6.90919	1.39438	8.74507	8.25981	0.167112	6.32711	21.685	0.0422883	1.46936e-05	8.17702e-07	9.80765e-06	#N/A
Zm00004b020430_T001	GRMZM2G358153			38.6854	31.835	29.8039	5.86639	613.966	631.717	502.734	565.357	26.5477	578.444	21.6165	2.56611e-38	1.83293e-39	4.96192e-43	0.000883757	Chitinase 2
Zm00004b025740_T001	#N/A			4.41446	3.24867	2.43446	1.01587	61.1966	71.6755	45.5018	75.0677	2.77837	63.3604	21.568	2.65182e-27	3.53576e-29	5.12766e-32	9.71917e-05	#N/A
Zm00004b039074_T001	#N/A			0.458855	0.169746	0.16918	0	8.13496	5.67698	3.6397	10.5172	0.199445	6.99222	21.5268	0.00589899	2.37575e-06	1.14065e-07	1.08154e-05	#N/A
Zm00004b026289_T003	GRMZM2G015906			0.28593	0	0	0	0	5.94949	0	10.2378	0.0714824	4.04683	21.4915	1	0.00888205	0.000885525	6.51493e-06	saposin B domain-containing protein
Zm00004b037173_T001	GRMZM2G096454			6.01375	3.20429	2.17164	0.402307	44.1068	90.1012	44.2526	85.9078	2.948	66.0921	21.4775	3.4274e-18	1.30319e-20	6.62734e-23	0.000102107	ZCF37
Zm00004b005483_T001	GRMZM2G151249			24.8023	20.6246	28.6062	5.90756	253.995	466.567	241.621	749.085	19.9852	427.817	21.4522	4.04798e-17	1.32721e-19	7.82733e-22	0.000662151	Germin-like protein subfamily T member 1
Zm00004b039245_T001	GRMZM2G159811			0.154968	0.0891767	0.133319	0	5.10473	5.868	2.8682	4.77608	0.0943657	4.65425	21.4287	0.19925	6.10448e-05	3.85278e-06	7.26167e-06	protein phosphatase homolog11
Zm00004b031339_T001	#N/A			0.39083	0.224905	0.336231	0.0882419	8.6826	12.8943	6.05262	5.49125	0.260052	8.2802	21.4065	0.000225114	1.13741e-07	4.3529e-09	1.27697e-05	#N/A
Zm00004b014793_T001	GRMZM2G076562			1.22568	1.32248	1.10718	0.539633	13.4504	28.1916	11.5279	46.7469	1.04874	24.9792	21.3048	8.38249e-08	7.42712e-11	1.62087e-12	3.87702e-05	Peroxidase 64
Zm00004b039608_T001	GRMZM2G070092			0.0599634	0	0.034391	0.0812313	3.51407	4.63107	2.62734	3.28846	0.0438964	3.51523	21.2439	1	0.00146909	0.000122717	5.52916e-06	lipoxygenase7
Zm00004b027354_T001	GRMZM5G833406			0.575389	0.496664	0.297004	0.077947	9.52092	12.6843	5.86809	13.4565	0.361751	10.3825	21.153	1.12181e-06	8.34063e-10	2.16918e-11	1.59546e-05	IAA-amino acid hydrolase ILR1-like 4
Zm00004b014177_T001	GRMZM2G146380			0	0	0	0	1.79877	3.31655	1.89759	3.16792	0	2.54521	21.1239	1	0.0181167	0.00195824	4.05524e-06	NAC30 NAC type transcription factor
Zm00004b023565_T001	GRMZM2G465165			0.062111	0.348484	0.240453	0	4.81755	6.77625	3.41352	9.24752	0.162762	6.06371	21.1179	0.0813355	2.67375e-05	1.57273e-06	9.39598e-06	Putative lectin-domain receptor-like protein kinase family protein
Zm00004b013487_T001	AC214771.3_FG003			1.84011	1.25744	1.05536	0.311596	24.7127	29.2767	22.1981	29.6069	1.11613	26.4486	21.0152	1.36173e-15	3.63129e-18	2.6331e-20	4.04556e-05	Core-2/I-branching beta-16-N-acetylglucosaminyltransferase family protein
Zm00004b034406_T001	GRMZM5G833332			0	0	0	0	2.84637	2.46302	1.54584	3.27044	0	2.53142	21.0147	1	0.0181167	0.00195824	4.03325e-06	DUF1997 family protein
Zm00004b009803_T001	#N/A			9.66654	10.5577	5.60065	0	110.851	164.415	70.6407	200.641	6.45621	136.637	20.9618	3.04001e-17	1.00997e-19	5.87828e-22	0.000211012	#N/A
Zm00004b002722_T001	AF546187.1_FG012			2.78139	3.4749	3.21142	1.78479	45.9224	97.6364	23.8871	78.0255	2.81313	61.3679	20.9555	5.42201e-13	1.01536e-15	1.04842e-17	9.53731e-05	Zinc finger protein AZF2
Zm00004b034089_T001	GRMZM2G098875			1.50629	2.82985	2.64255	0.120032	35.0586	26.0106	18.3071	79.9967	1.77468	39.8432	20.9179	1.45459e-09	1.6816e-12	2.81265e-14	6.13296e-05	Glutamate decarboxylase 1
Zm00004b031045_T001	GRMZM2G004795			1.44693	3.48395	2.16202	0.103165	35.6159	39.2292	22.8683	63.9921	1.79902	40.4264	20.8986	8.11309e-15	1.96443e-17	1.56878e-19	6.21582e-05	CCCH transcription factor%3B CCCH transcription factor isoform 1%3B CCCH transcription factor isoform 2
Zm00004b015236_T001	GRMZM5G894568			1.53708	1.77694	1.81823	0.130141	25.1059	42.1088	18.5374	34.9323	1.3156	30.1711	20.8174	3.60216e-14	7.93427e-17	6.96526e-19	4.64443e-05	Probable WRKY transcription factor 9
Zm00004b038908_T003	GRMZM2G093858			0	0	0.66001	0.291002	6.52359	9.3536	4.31196	10.0142	0.237753	7.55083	20.7547	0.00157809	6.97345e-07	3.05146e-08	1.16432e-05	Calcium/calmodulin-regulated receptor-like kinase 1
Zm00004b026132_T001	#N/A			0.497136	1.78799	1.42562	0.448975	22.0885	24.6956	9.76451	40.4447	1.03993	24.2483	20.74	2.14086e-09	2.43833e-12	4.13964e-14	3.7406e-05	#N/A
Zm00004b030850_T002	GRMZM2G429714			1.37749	0.0297256	0.103692	0	6.94481	1.91727	9.75577	23.2717	0.377727	10.4724	20.701	0.0712503	2.36948e-05	1.37772e-06	1.60895e-05	Putative leucine-rich repeat receptor-like protein kinase family protein
Zm00004b010378_T001	GRMZM2G372068			2.25766	3.36162	1.84515	0.611682	60.2516	41.7074	34.1533	44.2809	2.01903	45.0983	20.6812	4.45518e-23	3.30013e-25	8.61471e-28	6.86807e-05	UDP-glycosyltransferase 72B1
Zm00004b018369_T001	GRMZM2G074236			0.819619	1.09338	0.833321	0.353285	16.7815	23.4653	12.2428	22.694	0.7749	18.7959	20.6527	5.30354e-12	8.63769e-15	1.02551e-16	2.87976e-05	Protein YLS9
Zm00004b013788_T001	GRMZM2G028677	Zm00001d016471	C4H3	2.06361	3.69698	4.42157	0	43.1305	36.1728	13.5451	124.624	2.54554	54.3681	20.5258	2.23541e-06	1.58427e-09	4.32247e-11	8.40974e-05	Trans-cinnamate 4-monooxygenase
Zm00004b031878_T001	GRMZM2G130079			1.20958	2.21868	1.69097	0.819297	16.8527	39.6231	7.7099	66.4032	1.48463	32.6472	20.4715	1.05403e-05	6.73504e-09	2.03812e-10	5.09077e-05	Histone H3.2
Zm00004b031701_T001	GRMZM2G177218			0.384186	0.248716	0.165257	0.0650562	6.23568	8.64212	4.1902	8.81511	0.215804	6.97078	20.4276	0.00589899	2.37575e-06	1.14065e-07	1.07547e-05	Galactosyltransferase family protein
Zm00004b025043_T001	GRMZM2G083350			2.86926	2.18339	1.49404	0.383579	26.5064	47.8976	18.2246	58.6225	1.73257	37.8128	20.3613	1.07946e-11	1.67716e-14	2.08728e-16	5.84238e-05	Putative WRKY DNA-binding domain superfamily protein
Zm00004b028736_T001	GRMZM2G448458			0	0.226328	0.563932	0	1.35583	8.25742	0	15.865	0.197565	6.36956	20.3333	1	0.00369294	0.00033676	1.0113e-05	Histone H2A
Zm00004b036513_T001	GRMZM2G078465			4.83556	6.86778	8.05452	0.743335	93.554	153.21	49.2376	128.234	5.1253	106.059	20.2993	1.97309e-17	6.66586e-20	3.81525e-22	0.000163843	UDP-glycosyltransferase 74B1
Zm00004b020735_T002	GRMZM2G131943			0	0	0	0	2.38406	7.11302	0	0.0339881	0	2.38277	20.2105	1	0.0615231	0.00777901	3.87118e-06	Putative nucleolin-like family protein
Zm00004b005196_T001	#N/A	Zm00001d034096	ZX9 (CYP81A38)	0.400271	0.47507	0.172176	0	13.3385	4.4457	10.7156	2.92533	0.261879	7.85629	20.147	0.00467583	1.91162e-06	9.04136e-08	1.20343e-05	#N/A
Zm00004b023317_T001	GRMZM2G316555			0.130277	0.0562262	0.0560385	0	1.42215	4.24927	0.738125	8.14831	0.0606354	3.63946	20.1399	1	0.00215134	0.000186323	5.74938e-06	#N/A
Zm00004b010315_T001	GRMZM2G151227	Zm00001d007403	CHS1/Whp1	2.72866	1.40198	2.4872	0.132017	38.7083	26.0501	20.9816	61.7035	1.68746	36.8609	20.1345	1.15453e-12	2.07649e-15	2.23244e-17	5.63871e-05	Chalcone synthase WHP1
Zm00004b032940_T001	GRMZM2G092146			2.85055	3.60879	1.63489	0	46.7311	36.5496	34.0242	58.1384	2.02356	43.8608	20.1263	1.93252e-21	1.19291e-23	3.73679e-26	6.68198e-05	#N/A
Zm00004b025042_T001	GRMZM2G516301			2.07789	3.02669	0.279314	0.131948	38.203	25.9269	34.2152	24.8981	1.37896	30.8108	20.094	8.72905e-19	3.66767e-21	1.68788e-23	4.67382e-05	Probable WRKY transcription factor 50
Zm00004b012090_T001	GRMZM2G088064			2.12597	5.28507	2.74345	1.49761	44.1193	56.5267	23.9702	118.084	2.91302	60.6751	20.0175	1.21685e-10	1.64885e-13	2.35295e-15	9.36493e-05	alanine aminotransferase5
Zm00004b012637_T001	#N/A			21.9325	20.935	18.3194	1.13973	258.958	295.235	190.738	497.342	15.5817	310.568	19.9649	1.3722e-16	4.19632e-19	2.65333e-21	0.000476275	#N/A
Zm00004b026646_T001	#N/A			0.760709	0.973622	0.902672	0.213211	15.4931	20.7998	12.8409	18.4754	0.712553	16.9023	19.9133	2.12441e-11	3.17076e-14	4.10784e-16	2.57952e-05	#N/A
Zm00004b036119_T001	GRMZM2G004207			3.55741	7.38518	8.29029	0.427014	70.0098	99.5218	53.7313	175.846	4.91497	99.7773	19.8794	1.12389e-14	2.66958e-17	2.1732e-19	0.000153573	root-specific kinase 1
Zm00004b027803_T001	GRMZM2G316362			1.46756	4.15659	2.09109	0.0310637	32.6206	24.8108	11.433	93.5363	1.93657	40.6002	19.8518	8.78825e-06	5.67649e-09	1.69933e-10	6.26325e-05	stearoyl-acyl-carrier-protein desaturase9
Zm00004b008255_T001	GRMZM2G088778			0.307254	0.53043	0.330413	0.0260144	5.649	12.1816	3.39464	12.3243	0.298528	8.38739	19.8402	0.00125243	5.60119e-07	2.42174e-08	1.29667e-05	Protein ACCELERATED CELL DEATH 6
Zm00004b004621_T005	GRMZM2G011588			0	0	0	0	0.189134	6.58036	0	2.54318	0	2.32817	19.802	1	0.0500099	0.0060941	3.78887e-06	BEL1-like homeodomain protein 3
Zm00004b027884_T001	GRMZM2G087875			6.6654	7.21393	5.29315	3.47288	82.4243	89.5002	74.7165	214.094	5.66134	115.184	19.7757	4.74431e-18	1.73237e-20	9.17377e-23	0.000176446	cytochrome P450 family 81 subfamily D polypeptide 8
Zm00004b032545_T001	GRMZM2G148400			1.39297	0.80159	0.865492	0.131044	21.2086	22.4999	14.0747	16.0992	0.797775	18.4706	19.7382	1.21487e-12	2.18109e-15	2.34911e-17	2.81595e-05	Glycosyl hydrolase superfamily protein
Zm00004b027545_T001	GRMZM2G061403			19.2604	18.3504	15.736	2.05124	310.265	295.922	198.074	302.237	13.8495	276.624	19.732	5.5467e-34	2.21868e-35	1.07253e-38	0.00042169	Putative O-Glycosyl hydrolase superfamily protein
Zm00004b039247_T001	GRMZM2G415579			7.93303	7.65323	7.56079	1.26432	120.292	143.329	100.602	130.707	6.10284	123.733	19.6452	8.85539e-40	8.05035e-41	1.71231e-44	0.000188599	NAD(P)-linked oxidoreductase superfamily protein
Zm00004b030883_T002	GRMZM2G440968			1.02764	0	2.75625	0	12.781	20.2609	12.6038	38.8773	0.945972	21.1308	19.6417	9.42963e-08	8.28615e-11	1.82335e-12	3.25045e-05	cystatin3
Zm00004b017191_T001	GRMZM2G061527			5.15478	4.14923	2.0949	1.04961	65.1202	73.1655	43.5762	75.0345	3.11213	64.2241	19.6306	9.48461e-26	9.9838e-28	1.83398e-30	9.80837e-05	Probable LRR receptor-like serine/threonine-protein kinase
Zm00004b015707_T001	AC233853.1_FG003			7.81813	4.83523	3.3283	2.01995	65.3868	106.29	52.653	139.29	4.5004	90.905	19.6162	1.82493e-18	7.32903e-21	3.52875e-23	0.000139796	Cytochrome P450 710A1
Zm00004b016151_T001	GRMZM2G034534			10.7012	11.3032	14.7784	4.03746	167.137	265.161	143.334	235.742	10.2051	202.844	19.5597	2.05676e-31	5.14191e-33	3.97704e-36	0.000310933	Lecithin-cholesterol acyltransferase-like 1
Zm00004b006885_T003	GRMZM2G062412			0	0	0	0	0.569087	4.37661	0	4.39307	0	2.33469	19.5484	1	0.040693	0.0048423	3.73776e-06	AFG1-like ATPase family protein
Zm00004b037063_T001	GRMZM2G394261			0.761106	0.0386454	0	0	4.21856	8.91289	3.85569	8.40075	0.199938	6.34697	19.5462	0.0422883	1.46936e-05	8.17702e-07	9.78677e-06	Toll-Interleukin-Resistance (TIR) domain family protein
Zm00004b001314_T001	GRMZM2G475971			1.15613	0.415812	0.16577	0.32629	16.717	14.6288	6.87795	12.3139	0.516001	12.6344	19.5017	7.42561e-08	6.63001e-11	1.43584e-12	1.93028e-05	Multidrug resistance protein ABC transporter family protein
Zm00004b027157_T001	GRMZM2G013726	Zm00001d011438	DFR2/A4	1.52882	1.43609	1.8955	0.304568	15.9658	33.7834	16.7636	43.898	1.29124	27.6027	19.438	2.4318e-10	3.14186e-13	4.70222e-15	4.24759e-05	Dihydroflavonol-4-reductase
Zm00004b010617_T001	GRMZM2G053206			115.168	194.444	123.489	48.4855	1913.6	2876.97	1207.3	3230.15	120.397	2307.01	19.4325	1.21935e-20	6.77416e-23	2.35778e-25	0.00354898	Eukaryotic aspartyl protease family protein
Zm00004b007885_T001	GRMZM2G352281			0.0721743	0.124599	0	0.0977732	1.24402	8.19885	1.22678	4.31795	0.0736366	3.7469	19.3656	1	0.00195188	0.000167576	5.90732e-06	U-box domain-containing protein 33
Zm00004b005215_T001	GRMZM2G047422			7.46534	4.47495	4.57895	3.23059	119.859	102.935	69.5555	104.702	4.93746	99.2627	19.3024	2.38052e-33	7.43912e-35	4.60306e-38	0.000150954	#N/A
Zm00004b025993_T001	GRMZM2G058358			1.45873	2.01464	1.75693	2.17373	10.0573	25.2665	3.63656	112.263	1.85101	37.8058	19.2314	0.0674806	2.25085e-05	1.30483e-06	5.89436e-05	Subtilisin-chymotrypsin inhibitor CI-1C
Zm00004b011198_T001	GRMZM2G035248			2.73782	1.97852	1.91714	1.29379	58.0181	38.8136	26.2621	41.4681	1.98182	41.1405	19.2098	1.37116e-18	5.57381e-21	2.65132e-23	6.25083e-05	#N/A
Zm00004b023852_T001	#N/A			3.38041	4.43894	3.83631	1.68073	50.5799	78.3871	36.7163	100.728	3.3341	66.6029	19.1915	2.31119e-17	7.75566e-20	4.469e-22	0.000102288	#N/A
Zm00004b031906_T001	GRMZM5G812228			7.51116	6.7251	7.72613	1.69061	78.6977	134.355	77.5804	173.524	5.91325	116.039	19.1846	3.56655e-21	2.09797e-23	6.89642e-26	0.000177972	ACS-like protein%3B Putative AMP-dependent synthetase and ligase superfamily protein
Zm00004b020045_T001	GRMZM2G175076	Zm00001d044683	CHIL	17.7053	10.8378	15.0825	0.0783824	218.941	244.756	158.34	226.656	10.926	212.173	19.1565	9.46563e-27	1.1686e-28	1.83031e-31	0.00032335	#N/A
Zm00004b016363_T002	GRMZM2G057150			0	0	0	0	0.605143	2.03079	0	6.44449	0	2.27011	19.1468	1	0.0624778	0.00793234	3.65684e-06	RING-box protein 1a
Zm00004b026203_T001	GRMZM2G082959			1.71033	3.82751	2.39783	0.643599	41.8542	53.7914	28.7124	51.0757	2.14482	43.8584	19.1451	3.62231e-19	1.63167e-21	7.00423e-24	6.69934e-05	Probable carboxylesterase 17
Zm00004b001087_T001	#N/A			1.38619	0.846329	0.610814	0.847323	18.9201	22.5879	10.7656	28.6858	0.922665	20.2399	19.1394	1.62497e-10	2.14943e-13	3.1421e-15	3.09605e-05	#N/A
Zm00004b032619_T001	GRMZM2G126900			6.42528	5.73372	5.26063	2.62808	63.3816	128.824	55.1519	145.818	5.01193	98.294	19.1386	1.04596e-17	3.63181e-20	2.02251e-22	0.00015134	Inositol oxygenase 2
Zm00004b016299_T002	#N/A			0	0.388895	0	0	9.65158	5.57408	1.49513	0	0.0972238	4.1802	19.0925	1	0.00222779	0.000193202	6.50735e-06	#N/A
Zm00004b034124_T001	GRMZM2G067402			42.5805	68.2474	35.771	6.47085	544.072	674.474	328.785	1304.78	38.2674	713.027	18.997	9.58816e-11	1.31345e-13	1.854e-15	0.00109528	hemoglobin1
Zm00004b028757_T001	GRMZM2G021909			1.83586	1.25578	1.72839	0.516171	20.7772	39.8165	17.4669	33.4398	1.33405	27.8751	18.9945	1.37325e-12	2.42624e-15	2.65537e-17	4.27472e-05	Putative clathrin assembly protein
Zm00004b027647_T001	#N/A			6.11438	5.60094	3.86463	0.0845208	57.3549	99.3662	68.5789	82.9675	3.91612	77.0669	18.9208	1.30108e-26	1.56756e-28	2.51581e-31	0.000117507	#N/A
Zm00004b021834_T001	GRMZM2G033665			4.09618	3.67947	3.12284	0.248127	37.5785	69.7433	35.284	77.7929	2.78665	55.0997	18.8887	1.67582e-16	5.00246e-19	3.24044e-21	8.45132e-05	MLO-like protein 1
Zm00004b001908_T001	GRMZM2G401328			0.531129	1.98666	0.761549	0	13.4269	17.9213	8.22536	31.7757	0.819834	17.8373	18.8518	3.32132e-07	2.69588e-10	6.42223e-12	2.73998e-05	cystatin6
Zm00004b031988_T001	GRMZM2G131421			1.28852	7.73505	2.21703	0	39.7752	28.0627	11.4154	137.373	2.81015	54.1566	18.8333	0.000956495	4.35761e-07	1.84951e-08	8.34483e-05	Early nodulin 93
Zm00004b001683_T001	GRMZM2G336824	Zm00001d029356	BX11	6.33131	3.60126	2.14095	5.42874	84.5696	66.3532	36.4941	155.802	4.37557	85.8048	18.8147	2.4151e-13	4.75413e-16	4.66993e-18	0.000131273	BX11
Zm00004b023032_T001	GRMZM2G041959			15.4867	15.6449	12.5246	9.33158	247.398	282.375	151.076	332.863	13.2469	253.428	18.8129	2.26933e-33	7.32041e-35	4.38806e-38	0.000387189	F-box/kelch-repeat protein SKIP11
Zm00004b034155_T001	GRMZM6G310687			14.6623	10.6228	14.2562	8.7484	228.455	302.87	100.701	288.717	12.0724	230.186	18.7933	2.82638e-22	1.88425e-24	5.4652e-27	0.000353466	#N/A
Zm00004b040061_T001	GRMZM2G397684			0.110181	0	0.379154	0	4.68449	6.81582	2.1225	4.79401	0.122334	4.60421	18.7925	1	0.000959492	7.69026e-05	7.13641e-06	Putative RING zinc finger domain superfamily protein
Zm00004b026724_T001	GRMZM2G043855			0.0637354	0	0	0.0863413	0.952092	2.72404	1.51668	6.6729	0.0375192	2.96643	18.7821	1	0.00605906	0.000582521	4.67197e-06	Peroxidase 64
Zm00004b011102_T001	GRMZM2G124229			6.98566	8.65157	4.70329	1.72809	94.5809	120.793	64.0844	143.715	5.51716	105.793	18.6946	1.17324e-23	9.38596e-26	2.26863e-28	0.000161728	Probable carboxylesterase 15
Zm00004b013534_T001	GRMZM2G069542			20.1978	19.1923	25.4851	7.52446	360.845	326.124	230.801	454.947	18.0999	343.179	18.6902	6.23614e-35	3.46452e-36	1.20584e-39	0.000522044	phosphoenolpyruvate carboxylase2
Zm00004b037358_T001	GRMZM2G316033			0.450305	0.0777388	0.697314	0.061002	6.20929	10.8385	4.59242	11.8782	0.32159	8.37961	18.6792	0.000295578	1.45605e-07	5.7154e-09	1.28378e-05	VQ motif-containing protein
Zm00004b037205_T001	GRMZM2G076981			0.397215	0.266675	0.341724	0.0896833	4.97008	12.2611	3.20078	9.24158	0.273824	7.41838	18.6494	0.00796503	3.14574e-06	1.54015e-07	1.14392e-05	NAD(P)-binding Rossmann-fold superfamily protein
Zm00004b024215_T001	GRMZM2G040094			0	0.0620113	0.0494435	0	2.34446	2.6018	1.69327	4.4152	0.0278637	2.76368	18.6453	1	0.0096879	0.000979689	4.35788e-06	Serine/threonine protein phosphatase 2A regulatory subunit B''alpha
Zm00004b005923_T001	GRMZM2G449094			4.64842	2.60456	2.66602	0.441904	47.6983	57.1436	30.7728	67.7508	2.59023	50.8414	18.5795	5.25907e-19	2.27665e-21	1.01691e-23	7.76053e-05	NDR1/HIN1-like 25
Zm00004b024615_T001	GRMZM2G312419			0	0.108583	0	0	3.61371	3.3013	1.37793	2.62264	0.0271456	2.72889	18.5086	1	0.0096879	0.000979689	4.30361e-06	Putative MYB DNA-binding domain superfamily protein
Zm00004b001945_T001	GRMZM2G145069			10.031	3.21294	5.26466	1.49563	88.298	118.925	71.6324	103.195	5.00107	95.5125	18.4501	5.02731e-29	8.10857e-31	9.721e-34	0.000145472	#N/A
Zm00004b006117_T001	GRMZM2G400965			1.21847	0.751257	0.14975	0	9.20089	14.2919	6.90364	18.2243	0.52987	12.1552	18.4438	1.31323e-06	9.68457e-10	2.53931e-11	1.85853e-05	#N/A
Zm00004b007159_T001	#N/A			0	0.558747	0	0.292301	5.20675	8.49396	1.95603	9.09489	0.212762	6.18791	18.3674	0.0613369	2.06452e-05	1.18603e-06	9.52791e-06	#N/A
Zm00004b009838_T003	GRMZM2G016106			0	0	0	0	7.59049	1.1924	0	0.0554426	0	2.20958	18.3625	1	0.105165	0.0145152	3.49879e-06	RNA-binding (RRM/RBD/RNP motifs) family protein
Zm00004b034609_T001	#N/A			0.059523	0.154137	0	0.0403174	3.83025	3.54822	3.10267	3.07547	0.0634944	3.38915	18.359	1	0.00276085	0.00024525	5.29623e-06	#N/A
Zm00004b009397_T001	GRMZM2G379577			1.81721	3.90744	2.55439	0.846223	51.178	52.8852	24.5633	49.5495	2.28132	44.544	18.3449	8.01332e-18	2.85172e-20	1.54949e-22	6.78771e-05	Polygalacturonate 4-alpha-galacturonosyltransferase
Zm00004b031957_T001	GRMZM2G094510			11.0362	9.67274	5.84271	2.76009	100.282	151.435	74.0726	216.546	7.32792	135.584	18.2356	2.35609e-18	9.23957e-21	4.55582e-23	0.000207706	#N/A
Zm00004b024609_T002	GRMZM2G120857			1.95391	0	0.0329598	0	7.13188	17.0639	2.47458	18.1804	0.496718	11.2127	18.214	0.00858054	3.37285e-06	1.65917e-07	1.73935e-05	#N/A
Zm00004b038977_T001	#N/A			0.87524	0.881404	0.501979	0.395224	11.985	17.8014	8.92611	19.2393	0.663462	14.488	18.196	2.95652e-08	2.8265e-11	5.71684e-13	2.20745e-05	#N/A
Zm00004b007440_T001	GRMZM2G420280			1.74696	1.86698	1.50291	0.225389	18.6403	33.777	19.6546	35.0081	1.33556	26.77	18.1845	5.17958e-13	9.75438e-16	1.00154e-17	4.08413e-05	Protein SCARECROW
Zm00004b006717_T001	AC212835.3_FG008			4.32292	4.58659	3.68027	0.884529	59.2987	71.7671	42.6585	82.1678	3.36858	63.973	18.1522	2.69456e-23	2.05691e-25	5.2103e-28	9.73968e-05	Probable receptor-like protein kinase
Zm00004b025707_T001	GRMZM2G001991			4.20571	4.93346	3.27027	1.73479	66.5741	72.6828	33.2687	94.4652	3.53606	66.7477	18.1307	4.67979e-18	1.72686e-20	9.04901e-23	0.000101913	NAD(P)-binding Rossmann-fold superfamily protein
Zm00004b005214_T001	GRMZM2G047456			1.20832	0.744997	1.16327	0.272814	17.8187	14.7229	11.8666	26.9131	0.847349	17.8303	18.1183	1.39343e-10	1.87038e-13	2.69439e-15	2.71053e-05	Peroxidase 73
Zm00004b035484_T001	#N/A			2.65564	0.573074	1.02809	1.1692	14.0372	36.7387	13.5418	42.9694	1.3565	26.8218	18.0893	1.02618e-07	8.97012e-11	1.98426e-12	4.12873e-05	#N/A
Zm00004b017519_T001	GRMZM2G082943			0.815512	1.97101	1.82412	0.110476	22.3029	26.4163	13.6768	32.822	1.18028	23.8045	18.0767	7.87915e-12	1.25066e-14	1.52354e-16	3.6273e-05	Zea mays ARGOS9
Zm00004b022532_T001	GRMZM2G135186			2.4764	0.400795	0.732339	0.576594	23.4762	23.0656	14.2062	24.8327	1.04653	21.3952	18.013	1.9444e-13	3.88103e-16	3.75976e-18	3.24722e-05	ADP%2CATP carrier protein 2%2C mitochondrial
Zm00004b030178_T001	#N/A			11.1242	24.8884	14.2452	4.5036	147.883	178.832	58.3187	589.983	13.6904	243.754	18.0051	1.52813e-06	1.11299e-09	2.95485e-11	0.000375323	#N/A
Zm00004b015889_T001	#N/A			0.569066	0	0	0.154181	7.193	3.96829	4.25598	6.49957	0.180812	5.47921	17.9888	0.299567	8.8945e-05	5.79254e-06	8.43483e-06	#N/A
Zm00004b038179_T001	GRMZM2G106177			9.20341	7.41896	5.23484	0	72.0187	108.304	81.3632	140.859	5.4643	100.636	17.9441	4.05182e-23	3.04648e-25	7.83475e-28	0.000153118	Erg28 like protein
Zm00004b026149_T001	GRMZM2G117365			2.49428	1.26211	2.33082	0	14.0837	30.3757	9.50266	63.0346	1.5218	29.2492	17.9133	2.68108e-05	1.59493e-08	5.18423e-10	4.51542e-05	Peroxidase 53
Zm00004b007067_T001	#N/A			33.9094	42.5822	47.1509	5.07002	776.874	630.507	330.852	545.696	32.1781	570.983	17.766	2.1621e-16	6.37786e-19	4.18071e-21	0.000865377	#N/A
Zm00004b039558_T001	GRMZM2G316925			1.21847	0.841408	1.57238	0.825321	12.8812	35.3577	18.5018	21.8692	1.11439	22.1525	17.7412	8.29592e-10	9.84095e-13	1.60413e-14	3.38103e-05	Calcium-binding protein CML38
Zm00004b016077_T001	GRMZM2G445261			2.86809	3.35592	4.22203	0.647559	54.5622	62.7963	34.9558	55.3764	2.7734	51.9227	17.7169	4.24147e-22	2.7722e-24	8.20147e-27	7.88398e-05	Probable carboxylesterase 15
Zm00004b014298_T001	GRMZM2G176307			18.8225	43.4554	18.6636	3.3045	267.577	288.99	141.187	766.049	21.0615	365.951	17.7035	7.32409e-08	6.55106e-11	1.41621e-12	0.000560343	glyceraldehyde-3-phosphate dehydrogenase4
Zm00004b011834_T001	GRMZM2G305446			0.497933	0.171922	0.685395	0.0674541	4.6918	9.96874	4.06253	15.1657	0.355676	8.47218	17.6623	0.00271461	1.15124e-06	5.24908e-08	1.30228e-05	tonoplast intrinsic protein3
Zm00004b001270_T001	GRMZM2G010909			0.0790611	0.136488	0.0680162	0	2.72545	5.15751	2.86685	2.79498	0.0708913	3.3862	17.6459	1	0.00276085	0.00024525	5.27955e-06	senescence associated gene 20
Zm00004b036991_T001	#N/A			2.82257	2.75076	1.60578	0.339198	36.0958	32.9752	26.6708	47.2921	1.87958	35.7585	17.5992	1.32318e-17	4.53142e-20	2.55854e-22	5.41515e-05	#N/A
Zm00004b039922_T001	GRMZM5G854655			0	0.0809046	0	0.190459	3.66189	4.8493	1.27452	3.44095	0.0678408	3.30666	17.5214	1	0.00276085	0.00024525	5.15785e-06	Cytokinin-O-glucosyltransferase 3
Zm00004b035078_T001	GRMZM2G340656			23.3691	23.7515	29.7696	5.11279	544.654	376.885	298.676	236.089	20.5008	364.076	17.4731	5.09911e-24	4.32128e-26	9.85984e-29	0.000546966	Stachyose synthase
Zm00004b019714_T001	AC217499.3_FG002			0.147957	0	1.90931	0.80174	6.46062	21.1344	13.4128	18.106	0.714753	14.7784	17.4609	5.38033e-07	4.20338e-10	1.04036e-11	2.25294e-05	#N/A
Zm00004b035987_T001	GRMZM2G125653			0.534785	1.3233	1.38023	0.60372	8.43937	20.8116	16.968	29.9584	0.960508	19.0443	17.4037	2.42252e-08	2.35196e-11	4.68427e-13	2.89949e-05	Probable WRKY transcription factor 40
Zm00004b003119_T003	GRMZM5G822593			5.163	3.01121	3.44134	3.26082	49.0655	99.0327	34.9187	85.3799	3.71909	67.0992	17.3929	2.13362e-15	5.55631e-18	4.12565e-20	0.000102808	Lipoxygenase 2 chloroplastic
Zm00004b025704_T001	#N/A			0.247331	0.160119	0.10639	0.0837639	3.12627	3.96409	2.102	9.66852	0.149401	4.71522	17.3725	1	0.000931752	7.42609e-05	7.2894e-06	#N/A
Zm00004b040096_T001	GRMZM2G010290			0.420826	0.605415	0.522942	0.380057	13.6474	11.7803	6.30522	10.7446	0.48231	10.6194	17.3232	6.09681e-06	4.0243e-09	1.1789e-10	1.61333e-05	Dof zinc finger protein DOF2.5
Zm00004b023378_T002	GRMZM2G422750	Zm00001d052673		14.3488	12.6984	24.0028	2.67519	217.51	243.791	190.722	293.489	13.4313	236.378	17.3184	4.74022e-30	8.77819e-32	9.16588e-35	0.000357808	Chalcone synthase C2
Zm00004b021579_T001	GRMZM2G089698			8.37329	6.3692	6.65155	2.39032	125.745	95.2236	79.3601	126.72	5.94609	106.762	17.3178	2.59942e-34	1.18155e-35	5.02633e-39	0.000161102	Anthranilate N-benzoyltransferase protein 1
Zm00004b002956_T001	GRMZM2G430623			0.388388	0.893996	1.11377	0.175381	10.8598	22.1328	8.50873	11.97	0.642883	13.3679	17.312	4.03278e-06	2.74706e-09	7.79793e-11	2.03859e-05	#N/A
Zm00004b039316_T001	#N/A			0	1.13523	0	0	3.77814	7.76591	2.98062	13.4118	0.283808	6.98412	17.205	0.0761559	2.51922e-05	1.47258e-06	1.07545e-05	#N/A
Zm00004b017780_T001	#N/A			6.74951	5.52469	3.27038	1.99684	50.6356	90.1369	51.1205	118.619	4.38536	77.6281	17.163	2.96623e-17	9.88744e-20	5.73562e-22	0.000118342	#N/A
Zm00004b000576_T001	GRMZM2G056469			6.18679	7.03029	4.98563	1.35265	71.5419	89.5795	35.9851	145.882	4.88884	85.7471	17.1628	1.59936e-13	3.21802e-16	3.09258e-18	0.000131016	Tyrosine decarboxylase 1
Zm00004b039436_T004	GRMZM2G138355			0.224178	0.193506	0.57858	0.242952	4.89441	12.8591	1.7274	10.0589	0.309804	7.38495	17.1416	0.0521018	1.77338e-05	1.00746e-06	1.14127e-05	Nudix hydrolase 13
Zm00004b013306_T001	GRMZM2G082504			1.59339	0.171922	0.685395	0.134908	9.61246	18.3694	12.639	12.7283	0.646403	13.3373	17.0856	6.66728e-08	6.02197e-11	1.28921e-12	2.02041e-05	#N/A
Zm00004b011328_T001	GRMZM2G160611			0	0.0732784	0	0	1.65836	1.71868	0.961982	5.0789	0.0183196	2.35448	17.0824	1	0.033754	0.00391443	3.72149e-06	#N/A
Zm00004b034712_T001	#N/A			7.79085	8.77162	7.49722	0.625739	85.7024	147.198	77.0122	120.545	6.17136	107.614	17.078	1.7618e-23	1.35523e-25	3.40668e-28	0.000163745	#N/A
Zm00004b001151_T001	GRMZM2G048154			0.225152	0	0	0	6.33865	0	5.74053	0.15307	0.0562881	3.05806	17.0288	1	0.0171641	0.00184266	4.70079e-06	Zinc finger protein ZAT11
Zm00004b037186_T001	GRMZM2G010702			34.3853	31.2899	22.0971	2.80609	298.719	430.309	226.508	567.521	22.6446	380.764	16.9722	5.66928e-14	1.21138e-16	1.09623e-18	0.00058002	#N/A
Zm00004b031330_T001	GRMZM2G154687			0	0.0885145	0.132329	0	1.64966	5.93977	0.987699	3.2766	0.0552108	2.96343	16.8844	1	0.00521459	0.000490158	4.63166e-06	Phospholipase A1-IIgamma
Zm00004b008391_T001	GRMZM2G127418	Zm00001d004921	BX14	33.8132	64.3752	45.5847	5.35283	482.53	715.3	434.149	848.35	37.2815	620.082	16.8574	9.88176e-14	2.03328e-16	1.91077e-18	0.000942206	benzoxazinone synthesis14
Zm00004b020638_T001	GRMZM2G161521			196.971	123.238	139.034	25.4262	2112.64	2400.09	1860.24	1779.55	121.167	2038.13	16.8539	3.97142e-17	1.30639e-19	7.67929e-22	0.0030714	#N/A
Zm00004b010576_T001	GRMZM2G070304			1.42354	1.07831	0.849774	0.137746	18.9617	16.926	11.8843	20.304	0.872344	17.019	16.8276	9.27344e-11	1.27382e-13	1.79315e-15	2.57115e-05	Probable glycerol-3-phosphate acyltransferase 2
Zm00004b024277_T001	#N/A			0	0	0	0	3.83557	0	4.18479	0	0	2.00509	16.8009	1	0.0689387	0.00887794	3.18411e-06	#N/A
Zm00004b015049_T001	GRMZM2G142709			5.88595	2.2472	3.26218	4.60015	61.0665	66.3921	36.1064	116.738	3.99887	70.0757	16.7897	7.42514e-15	1.8066e-17	1.43575e-19	0.000106549	Probable galacturonosyltransferase-like 9
Zm00004b004553_T001	GRMZM2G341410			0.052977	0	0.319033	0.143534	1.76539	3.158	1.56082	10.2287	0.128886	4.17822	16.7801	1	0.00656848	0.000636831	6.50046e-06	Leucine-rich repeat extensin-like protein 6
Zm00004b014307_T001	GRMZM2G300771			0.756676	0.816435	0.895081	0.608627	8.26016	23.8296	6.85951	20.9629	0.769205	14.978	16.7767	2.33326e-05	1.40727e-08	4.51167e-10	2.29735e-05	Serine/threonine-protein kinase OXI1
Zm00004b032317_T001	GRMZM2G008539			0.604159	0.931246	0.556883	0.11692	14.926	11.3091	8.50873	11.1486	0.552302	11.4731	16.7626	4.56943e-07	3.6065e-10	8.83562e-12	1.7379e-05	UDP-glycosyltransferase 72B1
Zm00004b026163_T001	GRMZM2G152862			0.248369	0.085755	0.213672	0.0672923	5.19426	4.91655	3.82763	4.59282	0.153772	4.63282	16.7621	1	0.000959492	7.69026e-05	7.13048e-06	Zea mays MADS29
Zm00004b001149_T001	GRMZM2G150729			0.0392559	0.271079	0.202631	0.0531792	5.81901	4.85676	2.04623	4.96398	0.141536	4.42149	16.7575	1	0.000959492	7.69026e-05	6.81384e-06	Transcription factor bHLH112
Zm00004b000443_T001	#N/A			0	0	0	0	0.860324	3.36834	0	3.73269	0	1.99034	16.7371	1	0.0617266	0.00782522	3.17124e-06	#N/A
Zm00004b031690_T003	GRMZM2G089713			0.580767	9.37928	9.0901	3.60384	60.923	150.638	51.9265	122.373	5.6635	96.4651	16.735	2.67953e-12	4.5961e-15	5.18124e-17	0.000147806	Sucrose synthase 1
Zm00004b005922_T004	GRMZM2G150098			8.01368	7.4143	4.12824	0	69.8629	68.4899	38.1992	156.69	4.88906	83.3105	16.7268	6.7432e-11	9.41788e-14	1.30389e-15	0.000126787	Pyruvate kinase
Zm00004b027645_T001	#N/A			0	0.0466839	0	0.036633	4.22599	1.33825	2.08371	1.69136	0.0208292	2.33483	16.6519	1	0.033754	0.00391443	3.68596e-06	#N/A
Zm00004b032687_T001	#N/A	Zm00001d046342	KO2	39.6599	27.1989	28.861	0.785198	283.528	551.085	311.364	445.399	24.1262	397.844	16.6502	6.82474e-11	9.50521e-14	1.31966e-15	0.000604717	#N/A
Zm00004b038973_T001	#N/A			11.4874	6.1182	7.044	6.04261	96.473	130.44	81.4263	215.266	7.67306	130.901	16.6436	6.19981e-20	3.22907e-22	1.19882e-24	0.000198883	#N/A
Zm00004b001279_T001	GRMZM2G112538			85.0431	110.819	113.163	19.9987	1586.54	1001.28	609.376	2234	82.2561	1357.8	16.6265	3.30531e-12	5.58329e-15	6.39127e-17	0.00205435	#N/A
Zm00004b025943_T001	GRMZM2G060210			7.94211	7.61719	6.14689	1.58108	160.706	74.6637	73.2235	93.4742	5.82182	100.517	16.6047	6.66775e-23	4.7289e-25	1.2893e-27	0.000150426	HXXXD-type acyl-transferase family protein
Zm00004b013422_T001	#N/A			0.559838	0.527172	0.350275	0.137891	9.64958	9.67399	8.36239	6.8509	0.393794	8.63422	16.539	0.00103335	4.69276e-07	1.99812e-08	1.31142e-05	#N/A
Zm00004b009989_T001	GRMZM2G075244			0.52607	0.823044	0.452578	0.935364	7.89632	9.35607	3.80029	32.2778	0.684264	13.3326	16.5092	0.0224866	8.19782e-06	4.3481e-07	2.04668e-05	Cytochrome P450 CYP709C14
Zm00004b037162_T001	GRMZM2G023346			3.65144	3.15185	3.29646	1.19083	43.5123	67.6623	29.117	55.4102	2.82264	48.9255	16.4987	4.49144e-17	1.44885e-19	8.68483e-22	7.43309e-05	BTB/POZ domain-containing protein
Zm00004b019200_T001	GRMZM2G111666			0.0489693	0.253616	0.0842565	0.165845	7.9341	3.02925	1.88667	4.32793	0.138172	4.29449	16.4986	1	0.00172048	0.000145979	6.61682e-06	Transcription factor bHLH87
Zm00004b034717_T001	GRMZM2G403121			0.125034	0.179878	0.107567	0.0282303	3.49611	4.12515	2.21972	5.44029	0.110177	3.82032	16.4938	1	0.000784538	6.14086e-05	5.90716e-06	OSJNBb0004G23.8 protein; OSJNBb0085F13.3 protein
Zm00004b036837_T001	GRMZM2G175812			1.06112	1.74601	1.19816	0.269528	17.6802	25.7344	10.0703	25.7902	1.06871	19.8188	16.4923	7.87325e-10	9.38409e-13	1.5224e-14	3.00985e-05	Type III polyketide synthase B
Zm00004b006291_T001	GRMZM2G156977			1.15078	0.744997	0.371255	0.259823	11.24	14.0757	6.62877	18.3854	0.631713	12.5825	16.492	3.31039e-06	2.28989e-09	6.4011e-11	1.90833e-05	NAC domain-containing protein 21/22
Zm00004b002848_T001	GRMZM2G035444			0.120664	0.260387	0.155711	0	6.10078	5.49645	3.07648	2.2149	0.134191	4.22215	16.4795	1	0.00172048	0.000145979	6.50812e-06	CASP-like protein 2
Zm00004b019825_T001	#N/A			20.3437	14.6192	6.42088	3.66049	184.462	143.099	133.013	292.566	11.2611	188.285	16.4682	4.27071e-20	2.27165e-22	8.25801e-25	0.000283915	#N/A
Zm00004b017389_T001	GRMZM2G160902			5.00927	7.36232	5.59067	2.47596	95.6759	134.305	40.6548	72.1608	5.10956	85.699	16.3611	5.55513e-16	1.54739e-18	1.07416e-20	0.000130422	bZIP transcription factor 53
Zm00004b022994_T001	#N/A			18.6458	18.8554	12.6017	4.67923	258.211	235.363	149.423	265.66	13.6955	227.164	16.3509	1.20516e-31	3.09015e-33	2.33034e-36	0.000342725	#N/A
Zm00004b034063_T001	GRMZM2G081458			1.0214	0.881653	0.808414	0.442776	12.6288	13.9235	16.3427	17.3877	0.788561	15.0707	16.2726	5.13361e-10	6.28349e-13	9.92654e-15	2.27254e-05	#N/A
Zm00004b020373_T001	#N/A			621.968	552.998	501.401	73.4281	7296.32	8529.35	5313.16	6985.22	437.449	7031.01	16.2606	8.26599e-13	1.51115e-15	1.59834e-17	0.0106118	#N/A
Zm00004b022691_T001	GRMZM2G024331			0.273152	0.176834	0	0	3.49187	4.1091	0.967268	6.63885	0.112497	3.80177	16.2552	1	0.000784538	6.14086e-05	5.87391e-06	Putative cytochrome P450 superfamily protein
Zm00004b035017_T001	GRMZM2G028129			13.4144	10.6884	10.5869	7.29998	165.606	215.267	129.444	187.956	10.4974	174.568	16.2518	1.20758e-37	8.05053e-39	2.33502e-42	0.000263773	AAA-ATPase ASD mitochondrial
Zm00004b037161_T001	GRMZM2G023444			2.71376	3.63213	3.72494	2.10663	44.0774	68.5557	25.0502	69.0715	3.04437	51.6887	16.2438	1.78865e-14	4.15e-17	3.4586e-19	7.86748e-05	Probable serine/threonine-protein kinase WNK11
Zm00004b033511_T001	GRMZM2G113860			2.19003	1.49656	0.157007	0.803506	21.9149	20.8345	13.2355	28.6611	1.16177	21.1615	16.2418	1.81629e-11	2.7395e-14	3.51204e-16	3.19477e-05	Zinc finger protein AZF2
Zm00004b035989_T001	#N/A			0.972054	0.719192	1.19465	0	8.05821	16.8681	14.0834	16.5213	0.721475	13.8827	16.2054	3.13208e-08	2.9801e-11	6.05632e-13	2.09591e-05	#N/A
Zm00004b003609_T001	GRMZM2G073814			2.68619	3.18816	2.82676	0.649809	40.8433	48.205	33.4012	39.4916	2.33773	40.4853	16.205	3.41099e-21	2.01834e-23	6.59562e-26	6.09703e-05	D-3-phosphoglycerate dehydrogenase 2 chloroplastic
Zm00004b027329_T001	#N/A			0.971659	1.2962	0.0759926	0.119663	12.2818	13.7601	7.45711	14.9532	0.615878	12.113	16.169	1.34514e-07	1.15661e-10	2.60101e-12	1.82975e-05	#N/A
Zm00004b029206_T001	GRMZM2G413135			1.06773	0.39938	0.398047	0.0964292	8.22038	12.6897	6.04958	13.1629	0.490397	10.0306	16.1608	2.33865e-05	1.40967e-08	4.5221e-10	1.51842e-05	Glycosyltransferase family 92 protein
Zm00004b032368_T001	GRMZM2G099740			0.59793	0.70045	0.698113	0.202501	13.7415	12.3454	7.01751	10.8594	0.549749	10.991	16.1271	1.67199e-06	1.20896e-09	3.23303e-11	1.66153e-05	UDP-glycosyltransferase 72B1
Zm00004b029581_T002	GRMZM2G137479			0	0	0	0	2.58865	2.066	0.628374	2.35623	0	1.90981	16.1	1	0.0617266	0.00782522	3.04286e-06	Protein WVD2-like 5
Zm00004b035950_T001	GRMZM2G353313			0.534555	0.634449	0.862271	0.497855	17.583	9.01847	9.1618	13.3556	0.632282	12.2797	16.0306	6.18832e-07	4.77494e-10	1.1966e-11	1.85333e-05	#N/A
Zm00004b024774_T001	#N/A			0.18349	0.052795	0.105238	0	2.03819	4.5403	0.970315	5.65514	0.0853808	3.30099	16.024	1	0.00276085	0.00024525	5.12026e-06	#N/A
Zm00004b034607_T001	GRMZM2G462243			4.21423	2.34289	2.64231	1.74171	33.8157	63.3859	31.2425	55.7469	2.73529	46.0477	15.9839	4.8828e-16	1.37157e-18	9.44156e-21	6.98212e-05	Glutathione S-transferase U16
Zm00004b006164_T001	#N/A			0.637887	0.62744	0.957164	0	11.9154	10.3447	7.95113	13.6151	0.555623	10.9566	15.9381	1.67199e-06	1.20896e-09	3.23303e-11	1.65508e-05	#N/A
Zm00004b028384_T001	GRMZM2G175995			0.363404	1.09789	0.468954	0.369222	10.8572	22.4803	4.32386	6.67062	0.574868	11.083	15.9174	0.00247026	1.05342e-06	4.77659e-08	1.69776e-05	Zea mays ARGOS5
Zm00004b014429_T001	GRMZM2G170692	Zm00001d017279	PAL7	18.3417	11.3123	16.9989	3.31166	202.452	225.916	128.869	247.15	12.4912	201.097	15.8775	1.23614e-25	1.27437e-27	2.39025e-30	0.000303679	#N/A
Zm00004b018688_T002	GRMZM5G815009			0	0	0	0	0	2.83767	1.55378	3.13219	0	1.88091	15.8716	1	0.0617266	0.00782522	2.99684e-06	Leucine-rich repeat (LRR) family protein
Zm00004b000350_T001	GRMZM2G062724			0.805545	0.761552	0.792011	0.597593	11.4604	17.7322	7.04171	18.933	0.739175	13.7918	15.8422	6.9296e-07	5.29786e-10	1.33993e-11	2.08882e-05	CHY-type/CTCHY-type/RING-type Zinc finger protein
Zm00004b033403_T001	GRMZM2G093092	Zm00001d047192	FOMT2_1	70.1206	74.904	75.1494	4.23421	797.337	956.625	805.346	965.395	56.102	881.176	15.8228	3.30135e-11	4.78781e-14	6.38361e-16	0.00132387	FOMT2
Zm00004b018195_T001	AC210163.3_FG005			0.180122	0.932865	0	0.122004	6.62325	6.28025	4.28626	10.2863	0.308748	6.86901	15.8053	0.0113875	4.38958e-06	2.20193e-07	1.04408e-05	Auxin-inducible protein
Zm00004b001986_T001	GRMZM2G099467	Zm00001d029744	FNSI1	52.2419	62.5032	61.4852	16.3489	724.552	899.178	593.052	827.534	48.1448	761.079	15.7915	2.04492e-30	4.05154e-32	3.95413e-35	0.00114687	flavone synthase typeI1
Zm00004b009824_T001	GRMZM2G378106			7.83475	11.4769	4.36907	2.17803	70.9083	115.905	68.9423	159.724	6.46469	103.87	15.7882	1.60136e-17	5.46539e-20	3.09645e-22	0.00015739	Indole-3-acetic acid amido synthetase
Zm00004b011545_T001	GRMZM2G010048			14.0593	8.98041	8.54727	1.58716	115.673	162.873	81.1443	171.538	8.29353	132.807	15.7823	1.13753e-20	6.39059e-23	2.19956e-25	0.000201128	Osmotin-like protein OSM34
Zm00004b019253_T002	GRMZM5G833207			1.13981	1.73773	1.24801	0.26069	14.7815	16.0664	10.4837	36.0883	1.09656	19.355	15.768	2.50532e-07	2.08031e-10	4.84437e-12	2.93344e-05	#N/A
Zm00004b004104_T001	#N/A			0.3116	0.153696	0.229774	0.226136	5.26856	8.06074	2.67343	6.32498	0.230301	5.58193	15.7569	0.299567	8.8945e-05	5.79254e-06	8.51817e-06	#N/A
Zm00004b036990_T001	#N/A			3.06547	3.23407	2.89769	0.435781	38.878	44.6942	27.3606	50.0174	2.40825	40.2376	15.7123	1.0774e-17	3.71518e-20	2.0833e-22	6.06356e-05	#N/A
Zm00004b018254_T001	#N/A			1.42855	1.02758	0.921737	0.241904	16.005	16.603	12.1409	20.8808	0.904944	16.4074	15.7114	4.41659e-10	5.45258e-13	8.54009e-15	2.46816e-05	#N/A
Zm00004b007160_T001	GRMZM2G139811			1.10506	1.11623	0.627047	0.525545	14.4543	15.4701	8.20601	23.2735	0.84347	15.351	15.7073	4.11057e-08	3.83091e-11	7.94835e-13	2.31945e-05	C2 and GRAM domain-containing protein
Zm00004b017823_T001	GRMZM2G366607			0	0	0	0	2.75123	2.04008	1.89094	0.739881	0	1.85553	15.6706	1	0.112026	0.0156441	2.95633e-06	Probable inactive purple acid phosphatase 16
Zm00004b031588_T001	GRMZM2G106303			28.4379	13.1827	17.1879	5.7296	267.738	322.145	113.085	312.916	16.1345	253.971	15.6659	2.46769e-16	7.15273e-19	4.77162e-21	0.000385137	12-oxo-phytodienoic acid reductase1
Zm00004b025679_T001	GRMZM2G063880			1.21967	0.842234	1.73131	0.413065	19.3408	19.2052	16.3086	19.9835	1.05157	18.7095	15.6597	1.36623e-12	2.42239e-15	2.64179e-17	2.81027e-05	Putative WRKY DNA-binding domain superfamily protein
Zm00004b009276_T001	GRMZM2G318220			3.39754	2.64888	2.1686	0.890823	32.3661	52.5123	24.0933	42.3217	2.27646	37.8234	15.6402	5.67936e-15	1.40578e-17	1.09818e-19	5.72134e-05	RING/U-box superfamily protein
Zm00004b022205_T002	GRMZM2G063203			0.0850387	0.0367019	0.0365794	0.0144001	2.22307	3.80192	1.01181	3.12193	0.04318	2.53968	15.62	1	0.0181167	0.00195824	3.97603e-06	Putative homeodomain-like transcription factor superfamily protein isoform 1%3B Putative homeodomain-like transcription factor superfamily protein isoform 2
Zm00004b037257_T001	GRMZM2G167520			0.310866	0.429333	0.240694	0.189506	2.75054	6.08375	2.85332	14.1599	0.2926	6.46188	15.6193	0.495632	0.00014169	9.58372e-06	9.92043e-06	Protein COBRA
Zm00004b027825_T002	GRMZM2G171116			0.021495	0.0371081	0.0369843	0.0145594	0.296397	8.41329	0	0.0876802	0.0275367	2.19934	15.5873	1	0.16339	0.0244504	3.59406e-06	Serine hydroxymethyltransferase 7
Zm00004b005848_T002	GRMZM2G391815			2.12772	1.68536	4.93153	0.373015	13.6486	28.3796	13.3885	93.3779	2.27941	37.1986	15.5846	0.00059067	2.7731e-07	1.14214e-08	5.68612e-05	ABC transporter G family member 34
Zm00004b033092_T001	GRMZM2G108997			0.563902	1.5576	0.485125	0.152782	12.8299	19.0272	9.9683	9.3542	0.689852	12.7949	15.5408	6.43273e-07	4.94445e-10	1.24386e-11	1.92898e-05	#N/A
Zm00004b007501_T001	GRMZM2G168651			0	0.257471	0	0.202039	4.91279	3.4667	5.07003	1.21672	0.114877	3.66656	15.538	1	0.0096879	0.000981041	5.65424e-06	#N/A
Zm00004b040669_T001	AC206764.4_FG003			1.56924	0.948178	0.945014	0.212583	19.6549	15.5318	9.78015	20.6969	0.918754	16.4159	15.5269	2.1918e-09	2.49068e-12	4.23815e-14	2.46957e-05	Expressed protein; protein
Zm00004b017567_T001	GRMZM2G174769			0	0	0	0	3.0626	0	4.29179	0	0	1.8386	15.5175	1	0.115557	0.0162402	2.92548e-06	60S ribosomal protein L7-2
Zm00004b028164_T001	GRMZM2G079389			0	0	0	0	2.47073	2.20575	0	2.66656	0	1.83576	15.5146	1	0.112026	0.0156441	2.9249e-06	dyggve-melchior-clausen syndrome protein
Zm00004b038341_T002	GRMZM2G119465			0	0	0	0	0	7.05045	0	0	0	1.76261	15.4845	1	0.327207	0.0562724	2.91882e-06	Sec14p-like phosphatidylinositol transfer family protein
Zm00004b006362_T001	#N/A			0.986382	1.91571	0.848584	0	19.4102	17.8893	7.40497	21.6266	0.937668	16.5828	15.4693	3.75941e-08	3.52665e-11	7.26934e-13	2.50206e-05	#N/A
Zm00004b029735_T001	GRMZM2G127251			0.662092	0.122465	0.406855	0.032033	8.3145	6.64889	4.12642	7.58778	0.305861	6.6694	15.4573	0.0219578	8.02552e-06	4.24585e-07	1.01273e-05	hydroxycinnamoyltransferase3
Zm00004b025435_T001	AC205274.3_FG001			30.0846	32.8863	16.9717	1.25272	261.542	433.365	394.839	165.804	20.2988	313.887	15.456	4.29794e-11	6.13115e-14	8.31066e-16	0.000468948	Pathogenesis-related protein PRMS
Zm00004b028144_T001	GRMZM2G133249			0.588188	0.63464	0.379513	0.278883	6.75881	11.1472	5.66536	13.4759	0.470306	9.26182	15.4526	0.000214837	1.08833e-07	4.15417e-09	1.4001e-05	#N/A
Zm00004b034724_T001	GRMZM2G470010			0.741906	1.07587	0.510609	0.0201009	10.9122	13.8518	6.89375	12.7105	0.587121	11.0921	15.4184	1.67199e-06	1.20896e-09	3.23303e-11	1.67159e-05	Galactoside 2-alpha-L-fucosyltransferase
Zm00004b034743_T001	#N/A			444.67	308.546	364.846	18.4611	4099.47	4765.61	3825.22	4651.46	284.131	4335.44	15.4139	9.64102e-05	5.14462e-08	1.86422e-09	0.00650312	#N/A
Zm00004b037347_T001	GRMZM2G117707			14.8712	17.9671	19.1504	4.16809	185.561	210.623	108.188	362.889	14.0392	216.815	15.3789	7.04692e-16	1.9413e-18	1.36262e-20	0.000328048	Phospho-2-dehydro-3-deoxyheptonate aldolase 1
Zm00004b025932_T001	GRMZM2G135530			3.60244	2.72086	1.64644	0.228757	19.9215	50.7738	32.5296	31.3793	2.04962	33.6511	15.3636	6.95493e-13	1.29034e-15	1.34483e-17	5.07629e-05	Os05g0181800 protein; Unknow protein
Zm00004b036471_T001	#N/A			0.294048	0.930658	0.758907	0.232366	12.2203	14.3314	6.83068	8.72932	0.553995	10.5279	15.3587	6.09681e-06	4.0243e-09	1.1789e-10	1.58708e-05	#N/A
Zm00004b038208_T001	GRMZM2G075283			119.645	117.118	110.765	1.47417	924.011	1506.15	1115.97	1715.82	87.2504	1315.49	15.34	0.000366405	1.78821e-07	7.08494e-09	0.00198171	Pathogenesis-related protein STH-21
Zm00004b017998_T001	#N/A			4.13113	2.11537	3.61425	1.28053	31.8213	56.2295	26.3023	64.2158	2.78532	44.6422	15.2668	1.46474e-13	2.96506e-16	2.83228e-18	6.75934e-05	#N/A
Zm00004b005594_T001	#N/A			0.851261	0	1.46468	0.384396	6.52118	18.8297	3.6977	19.4839	0.675084	12.1331	15.257	0.00665999	2.65974e-06	1.2878e-07	1.85843e-05	#N/A
Zm00004b003003_T001	GRMZM2G023847			35.2018	31.4929	36.2438	4.03187	367.589	436.154	287.367	536.132	26.7426	406.81	15.2325	7.4141e-18	2.64789e-20	1.43362e-22	0.000612397	Cupredoxin superfamily protein
Zm00004b031977_T001	GRMZM2G444801			1.01555	1.08532	1.39372	0.851654	21.8666	16.3447	9.89128	26.4662	1.08656	18.6422	15.2057	1.08906e-09	1.27674e-12	2.10584e-14	2.80426e-05	Probable sulfate transporter 3.4
Zm00004b009746_T001	GRMZM2G032154			0.169787	0	0	0	2.53631	2.48254	0.192396	4.61718	0.0424467	2.45711	15.2031	1	0.0181167	0.00195824	3.84567e-06	#N/A
Zm00004b036505_T001	AC196726.2_FG001			1.2043	0.623718	0.621637	0.32629	6.6425	12.1907	6.00456	24.8898	0.693987	12.4319	15.1926	0.00166059	7.31214e-07	3.21097e-08	1.89129e-05	#N/A
Zm00004b038435_T001	GRMZM2G371316			0	0	0	0.30501	4.04822	0	8.19432	0	0.0762525	3.06063	15.1887	1	0.0250158	0.00280167	4.63474e-06	#N/A
Zm00004b032469_T001	GRMZM2G410152			0	0	0.244113	0	2.93453	2.71275	3.37616	1.9291	0.0610283	2.73813	15.1591	1	0.0096879	0.000979689	4.26296e-06	Oleosin Zm-II
Zm00004b017824_T001	#N/A			207.422	284.709	223.525	66.8581	3578.62	2946.02	2126.32	3172.08	195.629	2955.76	15.1509	6.80011e-24	5.66676e-26	1.31489e-28	0.00442421	#N/A
Zm00004b024617_T001	GRMZM2G019515			0.116226	0.0668825	0.399956	0	2.62656	5.83895	3.24867	4.47757	0.145766	4.04794	15.1396	1	0.00308411	0.000276351	6.2118e-06	Yucca6
Zm00004b002522_T001	GRMZM2G162158	Zm00001d030548	ANS2/LDOX	43.4646	48.0321	42.2829	6.81005	306.112	731.029	448.619	621.747	35.1474	526.877	15.1299	4.12567e-15	1.03921e-17	7.97755e-20	0.000795872	2-oxoglutarate (2OG) and Fe(II)-dependent oxygenase superfamily protein
Zm00004b013917_T001	GRMZM2G449447			0	0	0	0	1.2434	2.60795	2.45234	0.840741	0	1.78611	15.1218	1	0.112026	0.0156441	2.84573e-06	#N/A
Zm00004b027637_T001	GRMZM2G371033			2.64339	3.09386	1.15633	0.5159	29.0364	30.9908	27.517	33.6881	1.85237	30.3081	15.093	4.41041e-17	1.43733e-19	8.52813e-22	4.5377e-05	Squamosa promoter-binding protein-like (SBP domain) transcription factor family protein
Zm00004b005831_T001	GRMZM2G381441			0.362133	0.43762	0.0623086	0.0490575	9.90375	3.74719	3.61113	3.93914	0.22778	5.3003	15.0862	0.573503	0.000162328	1.10895e-05	8.07304e-06	Ethylene-responsive transcription factor 1B
Zm00004b037685_T002	GRMZM2G440866			0	0	0.312636	0.246148	4.59342	6.13098	2.19625	2.80001	0.139696	3.93016	15.0516	1	0.00308411	0.000276351	6.03403e-06	NEP1-interacting protein-like 1
Zm00004b025278_T001	GRMZM2G079638			0	0	0	0	2.09657	1.44856	0.486474	3.06457	0	1.77404	15.0265	1	0.112026	0.0156441	2.82655e-06	#N/A
Zm00004b033399_T001	GRMZM2G093092	Zm00001d047192	FOMT2_2	77.4506	67.6374	73.7659	2.37567	711.461	936.689	795.863	849.938	55.3074	823.488	15.0083	8.00722e-07	6.07989e-10	1.54831e-11	0.00123249	FOMT2
Zm00004b032144_T001	GRMZM2G030216			2.4442	1.31063	2.03903	1.65556	31.3203	30.4064	20.1432	39.0246	1.86235	30.2236	14.9974	3.58893e-14	7.92259e-17	6.9397e-19	4.53601e-05	#N/A
Zm00004b015810_T001	GRMZM2G001875			1.39591	0.997176	1.40795	0.326037	16.3168	22.9548	12.0544	18.9147	1.03177	17.5602	14.993	1.76487e-10	2.32525e-13	3.41261e-15	2.63678e-05	R2R3MYB-domain protein
Zm00004b020992_T001	GRMZM2G064969			2.62693	2.60207	2.03766	0.641726	27.5632	39.0879	22.2036	38.3533	1.9771	31.802	14.9767	1.15367e-14	2.73381e-17	2.23078e-19	4.78256e-05	HXXXD-type acyl-transferase family protein
Zm00004b040461_T001	GRMZM2G428119			1.01872	0.87934	0.389514	0	6.37329	11.3306	3.20661	20.4695	0.571894	10.345	14.9398	0.00837289	3.29771e-06	1.61901e-07	1.57798e-05	#N/A
Zm00004b037298_T001	GRMZM2G116426			0.540757	0.233385	0.116303	0	6.00667	5.93002	3.82979	4.90178	0.222612	5.16707	14.936	0.573503	0.000162328	1.10895e-05	7.86944e-06	alpha/beta-Hydrolases superfamily protein
Zm00004b009988_T001	#N/A			0.744478	1.54985	0.715824	0.415278	10.7186	11.8213	5.65719	30.368	0.856356	14.6413	14.9244	0.000230301	1.16079e-07	4.45318e-09	2.22147e-05	#N/A
Zm00004b029837_T001	GRMZM2G118657			0	0.11486	0.0286193	0	2.14068	1.45923	0.603144	5.02082	0.0358699	2.30597	14.9042	1	0.033754	0.00391443	3.61555e-06	UDP-glycosyltransferase 85A7
Zm00004b030436_T001	AC233895.1_FG001			0	0	0	0	2.09906	1.5219	1.72497	1.65585	0	1.75044	14.8397	1	0.112026	0.0156441	2.78891e-06	ERBB-3 BINDING PROTEIN 1
Zm00004b030008_T001	GRMZM2G136750			2.72975	1.66325	0.828849	0.652579	14.7611	29.2576	16.9219	34.2781	1.46861	23.8047	14.8338	5.64183e-10	6.84689e-13	1.09093e-14	3.58873e-05	#N/A
Zm00004b027501_T001	GRMZM2G340313			0.137179	0.23682	0	0.0929169	1.73394	4.01153	1.24357	7.08784	0.116729	3.51922	14.8334	1	0.00162336	0.000136954	5.42186e-06	Calcium-binding protein CML38
Zm00004b023045_T001	GRMZM2G080079			0	0.0916136	0.182616	0	3.10995	4.11838	0.180403	3.7521	0.0685573	2.79021	14.8302	1	0.0096879	0.000979689	4.33384e-06	NEP1-interacting protein-like 2
Zm00004b012831_T001	GRMZM2G042278			2.34625	2.93177	1.69167	1.81624	37.4623	40.8653	22.1304	38.5253	2.19648	34.7458	14.7807	8.87901e-16	2.41935e-18	1.71688e-20	5.21336e-05	Protein NLP6
Zm00004b036361_T001	GRMZM2G104299			0.670598	0.771795	0.288457	0.151408	10.2744	9.7423	6.77575	8.58622	0.470564	8.84466	14.748	0.000546347	2.57954e-07	1.05644e-08	1.33245e-05	AT-hook motif nuclear-localized protein 10
Zm00004b014426_T001	GRMZM2G074604	Zm00001d017274	PAL1	32.7481	26.6865	45.2214	8.16118	470.89	343.31	269.566	594.072	28.2043	419.459	14.7475	3.05614e-19	1.40836e-21	5.90946e-24	0.000627608	#N/A
Zm00004b022755_T001	GRMZM2G099297	Zm00001d051934	FOMT5	0.647735	0.873612	0.452762	0.109684	12.0485	8.01381	10.6428	7.65129	0.520948	9.5891	14.7224	8.01156e-05	4.34231e-08	1.54915e-09	1.44277e-05	FOMT5
Zm00004b005060_T001	GRMZM2G442658			23.9661	46.9127	23.8948	9.00966	366.528	288.14	145.515	715.235	25.9458	378.855	14.7205	1.5773e-10	2.09747e-13	3.04992e-15	0.000571046	Alcohol dehydrogenase 1
Zm00004b000713_T001	GRMZM2G005624			0.275313	0.305543	0.338359	0.0532802	5.33292	7.78557	3.43172	5.02689	0.243124	5.39427	14.7058	0.573503	0.000162328	1.10895e-05	8.19815e-06	grassy tillers1
Zm00004b033343_T001	GRMZM2G178546			0.447913	0.691863	0.770679	0.798395	5.79707	15.9885	7.31953	18.1746	0.677212	11.8199	14.689	0.000270525	1.34256e-07	5.23098e-09	1.78888e-05	trehalose-6-phosphate phosphatase11
Zm00004b028094_T001	GRMZM2G090747			0	0	0.393818	0.271307	4.20814	3.60407	3.30688	5.79635	0.166281	4.22886	14.6772	1	0.00172048	0.000145979	6.46647e-06	Glycerol-3-phosphate dehydrogenase [NAD(+)] GPDHC1 cytosolic
Zm00004b017998_T002	#N/A			0.544083	0.738008	1.20362	0	9.46733	12.8509	7.04612	14.9015	0.621428	11.0665	14.6763	1.78345e-06	1.28641e-09	3.44854e-11	1.66209e-05	#N/A
Zm00004b039160_T001	GRMZM2G116520			738.267	787.406	799.068	123.867	6596.4	11601.9	5797.15	11320.8	612.152	8829.06	14.6746	1.31879e-11	2.02891e-14	2.55006e-16	0.0133264	Bowman-Birk type trypsin inhibitor
Zm00004b012267_T001	GRMZM2G140443			2.56382	3.29321	2.78332	1.30243	27.0055	50.0512	18.711	57.6023	2.48569	38.3425	14.6729	1.34395e-10	1.80882e-13	2.59871e-15	5.80502e-05	Synaptotagmin-3
Zm00004b023253_T001	GRMZM2G119219			0.869409	1.64386	2.20824	1.03756	18.5058	16.7166	7.36541	49.4245	1.43977	23.0031	14.6685	8.34347e-05	4.50511e-08	1.61333e-09	3.48345e-05	Aluminium induced protein with YGL and LRDR motifs
Zm00004b036603_T001	GRMZM2G091919			0	0	0	0	2.5185	1.69174	1.12005	1.5777	0	1.727	14.6544	1	0.112026	0.0156441	2.75156e-06	Protein kinase superfamily protein
Zm00004b027832_T001	GRMZM2G148783			0	0.0218403	0.370046	0.0171382	4.79729	4.24026	3.72729	0.275226	0.102256	3.26002	14.6483	1	0.00276085	0.00024525	5.02718e-06	Expressed protein; protein
Zm00004b031990_T001	#N/A			0.0579683	1.25093	0	0	5.92837	2.15156	1.11669	16.8674	0.327224	6.516	14.6177	1	0.00123664	0.000100861	9.96551e-06	#N/A
Zm00004b013827_T001	AC234169.1_FG004			0	0	0	0	0.939564	2.29912	2.16193	1.48236	0	1.72074	14.605	1	0.112026	0.0156441	2.7416e-06	#N/A
Zm00004b010753_T001	GRMZM5G803888			0.123298	0	0.424292	0.167029	3.40033	3.6056	2.65461	7.87944	0.178655	4.385	14.5811	1	0.00172048	0.000145979	6.69516e-06	Transcription factor JUNGBRUNNEN 1
Zm00004b006965_T001	#N/A			3.07577	3.04827	4.28764	1.92903	39.925	57.1125	30.0451	61.8025	3.08518	47.2213	14.5771	2.15568e-16	6.37776e-19	4.16831e-21	7.10109e-05	#N/A
Zm00004b023199_T001	GRMZM2G336448			2.22877	1.73766	2.26791	1.02266	30.2646	29.2457	15.3978	39.2656	1.81425	28.5434	14.5662	3.48092e-12	5.85028e-15	6.73083e-17	4.28569e-05	Probable peptide/nitrate transporter
Zm00004b029216_T001	#N/A			571.014	683.644	497.643	179.659	8323.65	7185.58	5915.69	6689.97	482.99	7028.72	14.5627	2.72513e-27	3.5857e-29	5.26942e-32	0.0104676	#N/A
Zm00004b030344_T001	GRMZM2G045720			2.17049	4.31725	2.07023	1.18252	41.9115	37.7858	26.7339	44.7173	2.43512	37.7871	14.5558	9.4111e-18	3.2906e-20	1.81977e-22	5.64954e-05	Eukaryotic peptide chain release factor subunit 1-1
Zm00004b031343_T001	GRMZM2G364208			4.74176	4.63155	3.43523	0.338083	36.277	85.3314	27.4316	48.3553	3.28666	49.3488	14.5415	2.68485e-11	3.95996e-14	5.19153e-16	7.47977e-05	#N/A
Zm00004b036473_T001	#N/A			0.777991	0.50366	0.501979	0.197612	10.9513	8.3128	5.50995	11.5039	0.49531	9.06949	14.5131	0.00028847	1.42314e-07	5.57796e-09	1.36425e-05	#N/A
Zm00004b012382_T001	#N/A			0.530373	0.381506	0.212931	0.0838235	4.57085	6.40273	3.38563	10.4326	0.302158	6.19795	14.5115	0.0431765	1.49348e-05	8.34876e-07	9.38312e-06	#N/A
Zm00004b025184_T001	GRMZM2G010596			0.665394	1.37346	0.895991	0.333125	13.663	16.1392	10.261	15.2625	0.816992	13.8314	14.4946	1.26227e-08	1.28149e-11	2.44077e-13	2.07056e-05	3-methyl-2-oxobutanoate hydroxymethyltransferase 1 mitochondrial
Zm00004b010786_T001	GRMZM2G048576			1.42855	2.02091	2.52624	0.0537565	20.3368	25.2169	20.01	30.323	1.50737	23.9717	14.4892	3.81512e-13	7.30866e-16	7.37706e-18	3.58575e-05	#N/A
Zm00004b030262_T002	GRMZM2G031876			0.627697	0.232207	0.437149	0.222706	4.7742	6.38754	5.11447	13.0054	0.37994	7.3204	14.4657	0.0460928	1.58558e-05	8.91269e-07	1.10599e-05	Calmodulin binding protein%3B Putative calmodulin-binding family protein
Zm00004b005195_T001	#N/A			4.02772	2.23499	0.990014	0	26.7776	33.0051	34.8826	19.1677	1.81318	28.4582	14.4349	1.97422e-14	4.56208e-17	3.81743e-19	4.23741e-05	#N/A
Zm00004b005766_T001	GRMZM2G159353			3.39635	3.06053	0.963257	2.42689	47.2615	11.7958	35.3566	58.4103	2.46176	38.206	14.4262	1.75714e-09	2.01971e-12	3.39768e-14	5.66056e-05	Cytochrome P450 71B10
Zm00004b027956_T001	AC205250.3_FG004			6.05787	10.7111	6.47245	1.38981	80.052	127.588	52.1485	101.5	6.1578	90.322	14.4117	1.12998e-17	3.88311e-20	2.18498e-22	0.000136153	Zinc finger protein ZAT11
Zm00004b012381_T001	#N/A			1.2235	0.987966	1.01862	0.120299	13.0614	14.1606	11.248	17.4409	0.837598	13.9777	14.3324	6.66313e-09	7.04939e-12	1.28841e-13	2.09048e-05	#N/A
Zm00004b005453_T001	#N/A			0.455253	0.196483	0	0	6.27753	4.35232	1.03175	4.64255	0.162934	4.07604	14.328	1	0.00308411	0.000276351	6.22853e-06	#N/A
Zm00004b018470_T001	GRMZM2G119322			1.90231	1.09469	1.81839	0.429504	14.8157	17.5922	11.4967	38.7985	1.31122	20.6758	14.3179	3.37104e-07	2.73402e-10	6.51838e-12	3.11304e-05	#N/A
Zm00004b007099_T001	GRMZM2G023204			1.33479	0.256037	0.637957	1.00457	8.69153	14.846	7.22658	22.7873	0.808339	13.3879	14.2692	1.65216e-05	1.02364e-08	3.19468e-10	2.01886e-05	Serine/threonine-protein kinase OXI1
Zm00004b028660_T001	GRMZM2G099619			1.01682	1.10339	0.824781	0.354205	14.9223	14.0832	10.1395	15.5637	0.824798	13.6772	14.2162	2.38926e-08	2.32193e-11	4.61997e-13	2.04467e-05	ABC transporter G family member 6
Zm00004b009945_T002	GRMZM2G365160			1.7451	1.17683	3.84711	0.4802	33.0558	24.6573	15.5109	38.1875	1.81231	27.8529	14.2044	1.29313e-11	1.99557e-14	2.50045e-16	4.16636e-05	Phospho-2-dehydro-3-deoxyheptonate aldolase 2 chloroplastic
Zm00004b001944_T003	GRMZM2G066441			2.78485	3.04485	4.86007	4.04206	49.1284	67.3874	27.7701	73.82	3.68296	54.5265	14.1837	1.05676e-14	2.51609e-17	2.04339e-19	8.205e-05	cytochrome P450 family 704 subfamily A polypeptide 2
Zm00004b020426_T003	GRMZM2G017624			0	0	0	0	0.0214951	0	0	6.51131	0	1.6332	14.1364	1	0.305042	0.0517525	2.64718e-06	Ankyrin repeat protein SKIP35
Zm00004b005329_T001	#N/A			1.05601	1.89317	0.8386	0.165064	17.8284	21.3791	9.1128	15.2421	0.98821	15.8906	14.1218	1.77928e-08	1.76167e-11	3.44049e-13	2.37851e-05	#N/A
Zm00004b023455_T001	GRMZM2G163709			4.24547	3.55682	3.43753	1.66336	41.658	52.6188	27.5914	68.7614	3.2258	47.6574	14.1176	5.12772e-15	1.27873e-17	9.91515e-20	7.15272e-05	PLC-like phosphodiesterases superfamily protein
Zm00004b028832_T001	GRMZM2G156881			0	0.0794663	0	0	1.7984	4.76309	0.156482	1.064	0.0198666	1.94549	14.1126	1	0.0617266	0.00782522	3.06737e-06	Protein NEN4
Zm00004b000810_T003	GRMZM2G407287			0	0	0.0273457	0	3.616	1.50154	1.87299	0.0216098	0.00683642	1.75303	14.0807	1	0.112026	0.0156441	2.78184e-06	#N/A
Zm00004b011511_T001	GRMZM2G403719			1.95228	1.97079	1.65108	0.62756	24.7909	25.9773	16.0107	28.7047	1.55043	23.8709	14.0644	7.73996e-13	1.42541e-15	1.49663e-17	3.56541e-05	Cysteine-rich receptor-like protein kinase 10
Zm00004b040200_T001	AC208110.2_FG011			0.0261211	0.112736	0	0.0353858	1.1706	2.9673	0.503191	4.47512	0.0435607	2.27905	14.061	1	0.033754	0.00391443	3.56017e-06	Protein NRT1/ PTR FAMILY 8.3
Zm00004b029447_T001	#N/A			0.153286	0.344014	0.105497	0	5.1785	4.48254	1.73698	3.87666	0.150699	3.81867	14.0506	1	0.00548914	0.000521572	5.8384e-06	#N/A
Zm00004b034739_T001	GRMZM2G456997			53.6929	31.5251	53.6952	14.7689	716.574	571.714	478.867	425.808	38.4205	548.241	14.0456	1.74514e-27	2.3583e-29	3.37448e-32	0.000812551	Pathogenesis-related protein 1
Zm00004b037382_T001	GRMZM2G079645			0.57831	0.090761	0.587978	0.427323	8.69931	7.21401	5.24256	9.65038	0.421093	7.70157	14.0377	0.00692914	2.75841e-06	1.33984e-07	1.15839e-05	#N/A
Zm00004b012145_T001	GRMZM2G134597			2.51555	1.11962	1.42021	0.106493	8.6718	36.1181	7.03726	26.615	1.29047	19.6105	14.023	0.000399823	1.93619e-07	7.73113e-09	2.99221e-05	cytochrome P450 family 87 subfamily A polypeptide 6
Zm00004b000262_T001	#N/A			0.354545	0.278215	0.554572	0.0654949	5.55551	8.44663	3.25058	7.18729	0.313207	6.11	13.9467	0.0813355	2.67375e-05	1.57273e-06	9.22434e-06	#N/A
Zm00004b013336_T001	#N/A			4.12244	4.41507	4.6302	1.99081	74.6965	63.7539	37.4145	45.7246	3.78963	55.3974	13.9456	1.71678e-19	8.21424e-22	3.31962e-24	8.24945e-05	#N/A
Zm00004b032692_T001	GRMZM2G340177			0.434008	0.408684	0.10183	0	5.84856	5.68021	2.9061	5.52567	0.23613	4.99014	13.8942	1	0.000295478	2.11913e-05	7.56555e-06	Putative HLH DNA-binding domain superfamily protein
Zm00004b019322_T001	GRMZM5G849099			0.164397	0.212856	0.176788	0	3.77814	2.95844	4.19149	3.46472	0.13851	3.5982	13.8821	1	0.0096879	0.000981041	5.50685e-06	Transcription factor MYB36
Zm00004b003381_T001	#N/A			6.82425	9.96634	3.26161	1.86761	67.0108	102.65	57.2163	85.5255	5.47996	78.1005	13.8692	2.6134e-21	1.58388e-23	5.05336e-26	0.000116898	#N/A
Zm00004b021609_T002	GRMZM2G305409			0	0	0	0	6.55592	0.0198054	0.0199538	0	0	1.64892	13.8627	1	0.403268	0.0740084	2.59201e-06	#N/A
Zm00004b021246_T001	GRMZM2G087259			8.62719	3.74231	6.74382	2.07639	75.332	67.1349	52.8997	108.967	5.29743	76.0835	13.8604	8.96463e-21	5.06476e-23	1.73343e-25	0.000113444	Alpha carbonic anhydrase 7
Zm00004b015054_T001	GRMZM2G335280			0.848092	0.399303	0.895435	0.391669	8.32785	12.0102	5.9409	16.0393	0.633625	10.5795	13.8435	0.00017777	9.13044e-08	3.43742e-09	1.58642e-05	GDSL esterase/lipase
Zm00004b034696_T001	GRMZM2G128693			2.03478	1.29972	1.71551	0.220518	15.2447	27.5087	17.8003	20.3074	1.31763	20.2153	13.838	2.81443e-11	4.1328e-14	5.4421e-16	3.01677e-05	#N/A
Zm00004b019383_T001	GRMZM2G327189			0	0.479998	0.119599	0.0941641	5.59114	7.50531	2.04793	1.13415	0.17344	4.06963	13.8201	1	0.0040082	0.000368377	6.21014e-06	Cyclic dof factor 2
Zm00004b007417_T001	GRMZM2G316840			0.200944	1.12743	0.129654	0.238189	5.02215	7.40178	1.65085	15.847	0.424055	7.48044	13.7573	0.823701	0.000226728	1.59274e-05	1.13781e-05	NAC domain-containing protein 104
Zm00004b027045_T001	#N/A			0.0631525	0.0545119	0.0977941	0	2.08996	1.54845	0.815808	5.03189	0.0538646	2.37152	13.7532	1	0.033754	0.00391443	3.69064e-06	#N/A
Zm00004b019558_T001	GRMZM2G114048			0	0	0.343799	0	3.58182	3.86547	1.17739	2.66253	0.0859498	2.8218	13.746	1	0.0096879	0.000979689	4.35573e-06	polypeptide
Zm00004b017827_T001	GRMZM2G050997			2.77871	3.00906	0.586765	0.376427	25.8632	21.9055	12.7094	39.8086	1.68774	25.0717	13.738	7.4138e-09	7.78761e-12	1.43356e-13	3.75151e-05	cytokinin oxidase 2
Zm00004b025141_T002	GRMZM2G014091			0	0	0	0	3.75826	2.68437	0	0	0	1.61066	13.7347	1	0.201411	0.0312773	2.56622e-06	Small nuclear ribonucleoprotein E
Zm00004b016719_T001	GRMZM2G051256			2.13766	0.938777	0.838853	0.762065	20.4266	19.5296	11.8991	20.193	1.16934	18.0121	13.7209	1.60509e-10	2.12877e-13	3.10366e-15	2.6829e-05	myb transcription factor40
Zm00004b026754_T001	GRMZM2G120839			1.21997	0.745911	1.26819	0.723042	15.7416	18.238	8.98574	18.7305	0.989277	15.424	13.675	1.6701e-08	1.66179e-11	3.22936e-13	2.30106e-05	Putative CRINKLY4-like receptor protein kinase family protein
Zm00004b011429_T001	GRMZM2G102760			0.510488	0.711807	0.168912	0.226083	7.82881	5.8962	3.04807	12.1736	0.404323	7.23667	13.6433	0.0455065	1.56973e-05	8.79931e-07	1.08862e-05	lipoxygenase5
Zm00004b026620_T001	#N/A			0.457407	0.564035	0.674584	0.0885202	6.15706	9.40728	4.7389	11.0172	0.446137	7.8301	13.6414	0.00692914	2.75841e-06	1.33984e-07	1.17483e-05	#N/A
Zm00004b016745_T001	GRMZM2G169382			1.60534	3.75478	1.47017	0.771675	23.3262	18.0557	8.56742	60.2023	1.90049	27.5379	13.6288	0.000151564	7.88922e-08	2.93071e-09	4.14316e-05	Ethylene-responsive transcription factor RAP2-2
Zm00004b005249_T001	GRMZM2G376661			0.239008	0	0.205618	0	2.97529	4.83876	2.21182	2.54567	0.111157	3.14288	13.6057	1	0.00276085	0.00024525	4.82619e-06	allene oxide synthesis3
Zm00004b014395_T001	GRMZM2G094602			1.57488	1.9447	1.12906	0.296314	13.9245	18.8448	10.0136	31.6148	1.23624	18.5994	13.5966	4.48111e-07	3.54298e-10	8.66485e-12	2.78905e-05	Protein binding protein
Zm00004b011894_T001	#N/A			1.56078	1.34723	1.84005	1.13549	27.4999	16.5143	14.1489	29.7892	1.47089	21.9881	13.5753	1.38069e-10	1.85577e-13	2.66976e-15	3.27083e-05	#N/A
Zm00004b015240_T001	GRMZM5G878558			3.38168	4.04169	3.00872	2.81914	49.6195	49.933	24.0401	64.8446	3.31281	47.1093	13.5688	8.76332e-15	2.11164e-17	1.69451e-19	7.04181e-05	Nitrate reductase [NADH] 2
Zm00004b020405_T001	GRMZM2G407623			0.190037	0.041009	0.0408722	0.0965398	1.03726	2.51145	1.23822	6.65362	0.0921144	2.86014	13.5515	1	0.011578	0.0011917	4.41561e-06	Probable protein phosphatase 2C 30
Zm00004b036037_T001	#N/A			0	0	0.0453442	0	1.45357	1.9563	0.836166	2.72332	0.011336	1.74234	13.5338	1	0.112026	0.0156441	2.75754e-06	#N/A
Zm00004b000625_T001	GRMZM2G464393			3.70572	2.30396	1.35993	0.947846	32.5172	33.5767	25.2245	29.8444	2.07936	30.2907	13.5312	5.29288e-16	1.4826e-18	1.02345e-20	4.49996e-05	Outer arm dynein light chain 1 protein
Zm00004b004841_T001	#N/A			5.1946	5.78403	4.336	1.3734	79.9943	54.9285	38.097	62.57	4.17201	58.8975	13.5154	9.84742e-20	4.99869e-22	1.90413e-24	8.7398e-05	#N/A
Zm00004b003357_T001	GRMZM2G117250			0.0762479	0.0877542	0.174923	0	2.71609	2.97296	1.18082	4.14697	0.0847312	2.75421	13.5094	1	0.0096879	0.000979689	4.25003e-06	receptor-like protein kinase 4
Zm00004b026681_T001	GRMZM2G150474			7.96562	6.52316	7.99496	0.587965	66.5956	93.7269	61.0436	98.3802	5.76792	79.9366	13.4715	8.73838e-23	6.08813e-25	1.68969e-27	0.000119205	Glutathione S-transferase F13
Zm00004b017424_T001	#N/A			0.739786	0	0.212146	0.501088	5.38385	10.2621	2.23546	8.38239	0.363255	6.56595	13.4604	0.282905	8.4715e-05	5.47036e-06	9.89681e-06	#N/A
Zm00004b033004_T001	GRMZM2G122447			1.72617	2.88686	2.0419	1.1692	30.9926	34.0972	28.1179	20.5368	1.95603	28.4361	13.4411	2.65098e-14	5.95726e-17	5.12603e-19	4.21786e-05	#N/A
Zm00004b001948_T001	#N/A			13.9993	10.977	7.40085	6.40599	92.3439	149.101	71.6281	214.469	9.69579	131.886	13.4154	1.67978e-15	4.40887e-18	3.24808e-20	0.00019796	#N/A
Zm00004b021390_T001	#N/A			3.65798	4.43552	3.70891	2.12374	49.8897	50.8403	22.6006	71.4088	3.48154	48.6848	13.4088	4.14509e-13	7.8954e-16	8.01509e-18	7.28102e-05	#N/A
Zm00004b039184_T001	GRMZM2G075315			449.21	642.538	729.719	115.345	4772.47	8184.38	3595.08	8904.38	484.203	6364.08	13.3715	1.49177e-10	1.99168e-13	2.88454e-15	0.00955437	Bowman-Birk type trypsin inhibitor
Zm00004b020384_T001	GRMZM2G358791			0.338957	0.227563	0.518407	0.0255099	4.37097	6.22685	2.13385	8.65428	0.277609	5.34649	13.3254	0.573503	0.000162328	1.10895e-05	8.06587e-06	Adenine/guanine permease AZG2
Zm00004b018179_T001	#N/A			0.0431542	0.148999	0.185628	0	2.18188	2.71807	0.733512	5.75032	0.0944453	2.84594	13.3185	1	0.0096879	0.000979689	4.38038e-06	#N/A
Zm00004b018789_T001	#N/A			0.549152	0.227528	0.151179	0.223178	6.43646	5.11413	4.65465	5.70465	0.287759	5.47747	13.307	0.299567	8.8945e-05	5.79254e-06	8.25763e-06	#N/A
Zm00004b002957_T001	AC212323.4_FG005			0	0	0	0	1.37984	2.53236	0.680359	1.63274	0	1.55633	13.3052	1	0.201411	0.0312773	2.47967e-06	#N/A
Zm00004b031966_T001	AC193630.3_FG003			0.255518	0.79401	0.131893	0.103844	4.16932	5.23049	5.15388	9.1721	0.321316	5.93145	13.3001	0.0813355	2.67375e-05	1.57273e-06	8.92635e-06	Putative WRKY DNA-binding domain superfamily protein
Zm00004b000081_T002	GRMZM2G137236			0	0.0266864	0.0132987	0	0	6.51988	0	0	0.00999629	1.62997	13.292	1	0.310048	0.0529496	2.67669e-06	AP-2 complex subunit alpha-2
Zm00004b033207_T001	#N/A			11.9723	8.40369	8.18701	7.06969	112.729	156.458	80.356	134.881	8.90817	121.106	13.2749	1.25185e-25	1.27739e-27	2.42062e-30	0.000180719	#N/A
Zm00004b034177_T001	GRMZM2G423331	Zm00001d048087	FOMT4	21.4495	10.0547	15.9367	0.660393	168.346	205.005	152.58	121.613	12.0253	161.886	13.2488	7.81834e-19	3.31286e-21	1.51178e-23	0.000239868	FOMT4
Zm00004b027542_T001	GRMZM2G129154			0.598405	0.595997	0.514807	0.0311788	7.56384	10.4581	5.3204	6.44661	0.435097	7.44724	13.2414	0.0130234	4.96317e-06	2.51825e-07	1.1156e-05	Scarecrow-like protein 3
Zm00004b023518_T001	GRMZM2G034024			2.22219	3.69929	6.75941	0.860104	50.7053	57.2178	29.0482	50.7183	3.38525	46.9224	13.2365	2.58975e-16	7.48483e-19	5.00764e-21	6.98806e-05	Caffeoyl-CoA O-methyltransferase 2
Zm00004b028123_T001	GRMZM2G440003			7.67417	13.033	10.413	1.77494	122.381	128.418	68.3668	123.942	8.22377	110.777	13.219	1.04504e-21	6.61419e-24	2.02073e-26	0.00016492	Methylesterase 3
Zm00004b034263_T001	GRMZM2G342907			5.48381	4.89465	4.37644	1.48576	46.4158	58.5549	39.2411	78.9419	4.06016	55.7884	13.212	5.23832e-18	1.89794e-20	1.0129e-22	8.30858e-05	Sulfate transporter 1.2
Zm00004b020480_T001	GRMZM2G091839			1.61175	1.85498	0.718973	0.202168	10.9751	25.4462	10.6877	17.6943	1.09697	16.2008	13.1882	2.24981e-07	1.88111e-10	4.35032e-12	2.42349e-05	#N/A
Zm00004b019173_T001	GRMZM2G101405			10.7442	3.50914	3.91379	2.16357	66.7354	49.5349	107.49	58.4354	5.08267	70.549	13.172	1.99753e-20	1.09155e-22	3.8625e-25	0.000103119	Probable WRKY transcription factor 50
Zm00004b011819_T001	GRMZM2G032910			16.6882	12.3556	11.5743	4.3816	146.847	172.101	146.254	140.543	11.2499	151.436	13.1203	7.13964e-43	7.93293e-44	1.38055e-47	0.000223953	soluble epoxide hydrolase
Zm00004b038979_T001	#N/A			0.244413	0.580174	0.73594	0.206939	5.96813	7.76591	5.5392	10.5514	0.441867	7.45616	13.0982	0.0130234	4.96317e-06	2.51825e-07	1.11592e-05	#N/A
Zm00004b030395_T001	GRMZM2G085964			0.140275	0	0.181018	0	3.22379	1.7355	0.31791	5.14978	0.0803235	2.60674	13.095	1	0.0181167	0.00195824	4.02226e-06	Ethylene-responsive transcription factor RAP2-3
Zm00004b000327_T001	GRMZM2G355846			0.948733	1.49454	1.34672	0.257046	10.8473	19.4474	9.32624	20.3496	1.01176	14.9926	13.0823	3.24779e-07	2.63923e-10	6.28006e-12	2.23635e-05	Zinc finger (C3HC4-type RING finger) family protein
Zm00004b023378_T001	GRMZM2G422750	Zm00001d052673	CHS2/C2	47.5333	32.9215	50.6229	6.42649	361.8	552.856	398.295	484.498	34.376	449.362	13.0586	1.35413e-16	4.15376e-19	2.61839e-21	0.000667661	Chalcone synthase C2
Zm00004b006080_T001	GRMZM2G039961			20.8403	21.9138	17.6029	6.92968	159.795	384.839	143.41	188.567	16.8217	219.153	13.0418	6.70844e-16	1.85316e-18	1.29717e-20	0.000329017	#N/A
Zm00004b029097_T001	GRMZM2G362298			3.07199	4.35634	3.81323	1.81326	56.9843	48.7673	26.2572	46.8419	3.26371	44.7127	13.0282	1.45867e-16	4.40686e-19	2.82054e-21	6.6353e-05	HXXXD-type acyl-transferase family protein
Zm00004b033185_T001	GRMZM2G404702			2.67709	3.95727	2.11598	1.38265	26.5324	39.6137	21.292	51.7796	2.53325	34.8044	13.0122	6.82898e-12	1.09264e-14	1.32048e-16	5.19408e-05	Copper-transporting ATPase RAN1
Zm00004b001403_T001	GRMZM2G107481			0.572164	0.644192	0.342423	0.1011	6.66045	5.14826	6.39899	9.9445	0.41497	7.03805	12.9938	0.0457486	1.57536e-05	8.84612e-07	1.05366e-05	Phospholipid-transporting ATPase 1
Zm00004b038927_T001	GRMZM2G005024			18.7345	13.1126	18.4883	17.1343	178.856	207.281	101.424	405.743	16.8674	223.326	12.9934	2.24373e-14	5.111e-17	4.33856e-19	0.000334034	Tryptophan synthase beta chain 2%2C chloroplastic
Zm00004b039456_T003	GRMZM2G443509			0	0	0	0	0.88073	2.75196	1.70364	0.72149	0	1.51445	12.974	1	0.201411	0.0312773	2.41294e-06	Probable protein phosphatase 2C 40
Zm00004b036902_T001	GRMZM2G148272			0.531129	0	0	0.359755	1.62751	3.78339	1.20371	11.0733	0.222721	4.42199	12.962	1	0.0062529	0.000602849	6.76388e-06	#N/A
Zm00004b024862_T001	GRMZM2G156632			7.54151	7.55123	7.13675	1.53245	128.255	43.4288	67.8534	80.9055	5.94049	80.1107	12.9355	1.44292e-16	4.37249e-19	2.79009e-21	0.000117297	Bowman-Birk type wound-induced proteinase inhibitor WIP1
Zm00004b029342_T001	GRMZM2G390641			0	0	0	0	1.41359	1.87196	1.49649	1.2545	0	1.50913	12.9319	1	0.201411	0.0312773	2.40445e-06	Auxin response factor 16
Zm00004b001714_T002	GRMZM2G179792			18.5586	14.4742	15.9502	4.08294	145.542	202.818	134.583	212.528	13.2665	173.868	12.9245	9.87961e-27	1.20483e-28	1.91036e-31	0.00025841	phospholipase D7
Zm00004b031518_T001	GRMZM2G136831			0.480367	0.414643	0.41326	0.0295793	4.01444	8.2025	3.01858	8.49101	0.334462	5.93163	12.9192	0.0813355	2.67375e-05	1.57273e-06	8.90554e-06	Serine/threonine-protein kinase WNK (With No Lysine)-related
Zm00004b032826_T001	GRMZM2G069169			0	0	0.0848584	0	1.47348	2.88448	0.782412	2.01177	0.0212146	1.78803	12.9185	1	0.112026	0.0156441	2.81425e-06	#N/A
Zm00004b000774_T001	GRMZM2G015804			7.39301	4.32133	4.50723	1.4589	67.8282	64.2952	48.8137	57.4642	4.42012	59.6003	12.906	7.11219e-25	6.64691e-27	1.37524e-29	8.80834e-05	Beta-glucosidase 40
Zm00004b019205_T001	GRMZM2G392345			0	0	0	0.289288	3.19	3.12237	1.20992	2.32287	0.0723219	2.46129	12.9046	1	0.0181167	0.00195824	3.80354e-06	#N/A
Zm00004b021894_T001	AC206332.3_FG005			1.18395	1.04816	1.04467	0.0822499	9.73254	15.2625	9.08164	16.1807	0.839756	12.5643	12.8743	4.38752e-07	3.48216e-10	8.48387e-12	1.86593e-05	Beta-13-galactosyltransferase GALT1
Zm00004b023491_T001	GRMZM2G301148			2.08881	1.91571	1.08569	0.147379	22.7022	25.7939	11.9827	14.0824	1.3094	18.6403	12.8536	3.3563e-09	3.70452e-12	6.48986e-14	2.76796e-05	UDP-glycosyltransferase 89B1
Zm00004b028001_T002	GRMZM2G336337			0	0.0270635	0.0539463	0	1.15289	1.93952	1.10138	2.85627	0.0202524	1.76251	12.8315	1	0.112026	0.0156441	2.77514e-06	Laccase-13
Zm00004b017029_T001	AC214360.3_FG001	Zm00001d041082	KSL2	55.7384	58.1897	58.7573	7.30811	475.407	703.262	464.431	644.067	44.9984	571.792	12.7925	2.26586e-14	5.14968e-17	4.38135e-19	0.000849198	kaurene synthase4
Zm00004b017234_T001	AC211749.4_FG007			0	0	0	0	0	0.470661	0	5.40537	0	1.46901	12.7709	1	0.328723	0.0565774	2.37201e-06	Expressed protein; Os12g0594800 protein
Zm00004b018817_T001	GRMZM2G136710			0.20176	0.0995172	0.0743888	0.0976145	1.52352	4.11708	1.40442	5.09475	0.11832	3.03494	12.767	1	0.0299809	0.00342905	4.64259e-06	Protein UPSTREAM OF FLC
Zm00004b000557_T001	GRMZM2G129674			5.56699	12.8532	6.0742	0.245252	53.2041	63.0718	28.8746	170.774	6.18492	78.981	12.755	1.66176e-05	1.02832e-08	3.21324e-10	0.000118333	#N/A
Zm00004b029636_T001	GRMZM2G179550			3.29804	4.64478	5.07728	3.29206	34.8059	66.9647	43.6665	71.1594	4.07804	54.1491	12.7549	3.04475e-16	8.74927e-19	5.88744e-21	8.05353e-05	#N/A
Zm00004b007198_T001	GRMZM2G022637			0.114232	0.39441	1.08101	0	7.21944	6.93792	7.24882	5.2809	0.397412	6.67177	12.7449	0.159372	4.96795e-05	3.08167e-06	9.98149e-06	ATFP4
Zm00004b014081_T001	GRMZM2G460958			0.632489	0.614196	0.54413	0.160654	5.90515	9.51472	6.6296	9.35244	0.487867	7.85048	12.7427	0.00692914	2.75841e-06	1.33984e-07	1.17124e-05	RING-H2 finger protein ATL3
Zm00004b011335_T001	GRMZM2G104332			0	0	0.0863664	0	1.3843	3.83904	0.455038	1.36502	0.0215916	1.76085	12.7021	1	0.112026	0.0156441	2.77034e-06	plant/MUD21-2 protein
Zm00004b034933_T001	#N/A			8.94469	10.4493	7.69511	4.87422	90.4951	88.9549	57.7664	177.127	7.99083	103.586	12.6935	1.52197e-15	4.02638e-18	2.94294e-20	0.000154026	#N/A
Zm00004b000695_T001	GRMZM2G055101			0.234498	0.354225	0.176521	0.158835	6.77018	4.38481	2.22545	4.54357	0.23102	4.481	12.6918	1	0.000959492	7.69026e-05	6.7626e-06	Glycosyl hydrolase family 10 protein
Zm00004b037759_T002	GRMZM2G130062			0	3.67477	0	0	12.0195	18.1233	2.6455	19.6376	0.918692	13.1065	12.6907	0.0121596	4.6642e-06	2.35122e-07	1.97377e-05	2-isopropylmalate synthase 1 chloroplastic
Zm00004b035323_T001	AC233933.1_FG001			0.0787605	0	0.0677576	0	1.99107	1.68311	2.32046	1.82054	0.0366295	1.95379	12.6856	1	0.0617266	0.00782522	3.05313e-06	Ethylene-responsive transcription factor 1B
Zm00004b010323_T001	GRMZM2G173377			0.600406	0.583041	0.322831	0.152505	4.65697	9.87621	3.2317	9.59237	0.414696	6.83931	12.6563	0.114225	3.6552e-05	2.20869e-06	1.02341e-05	#N/A
Zm00004b014051_T002	GRMZM2G031581			0.89505	0.744997	0.137502	0.238171	4.84861	13.3746	6.30277	7.43238	0.50393	7.9896	12.6555	0.00692683	2.75841e-06	1.3394e-07	1.19294e-05	UDP-glucuronate:xylan alpha-glucuronosyltransferase 1
Zm00004b038978_T001	#N/A			1.30551	0.52588	0.524125	0	6.80065	8.71217	7.39676	13.4907	0.588878	9.10007	12.6491	0.00028847	1.42314e-07	5.57796e-09	1.35387e-05	#N/A
Zm00004b037131_T001	GRMZM2G374971			20.714	18.272	17.4295	3.75376	195.325	210.088	155.041	211.483	15.0423	192.984	12.6341	9.12021e-33	2.60578e-34	1.76352e-37	0.000285246	stress-induced protein1
Zm00004b011192_T003	GRMZM2G171588			0.358282	0.240537	0.102743	0.215715	9.19461	0	9.02205	0	0.229319	4.55416	12.6147	1	0.0303197	0.00347074	6.68525e-06	SWIB/MDM2 domain containing protein
Zm00004b023286_T001	GRMZM2G132880			0	0	0	0.089366	4.09339	0.519376	0.523269	1.88363	0.0223415	1.75492	12.5967	1	0.112026	0.0156441	2.75957e-06	RCN1-Corn Centroradialis/TFL1-like protein
Zm00004b006297_T001	GRMZM2G094328			9.8996	6.3454	7.42042	0.497926	85.7108	61.8455	63.9752	103.286	6.04084	78.7043	12.5943	1.99897e-22	1.34159e-24	3.86528e-27	0.000115955	Germin-like protein subfamily 1 member 11
Zm00004b022633_T001	GRMZM2G362823			1.28008	0.904041	1.10125	0.945873	10.9651	21.0727	8.83511	19.1457	1.05781	15.0047	12.5873	5.98269e-07	4.64134e-10	1.15684e-11	2.23333e-05	#N/A
Zm00004b034831_T001	#N/A	Zm00001d018847	KR2	0.0513146	0	0	0	0.766548	2.82805	0.755923	2.16295	0.0128287	1.62837	12.5694	1	0.112026	0.0156441	2.57354e-06	#N/A
Zm00004b006769_T001	GRMZM2G034668			0.978615	0.543035	0.601359	0.331428	8.8355	10.3778	4.51493	13.5913	0.613609	9.3299	12.5386	0.00145149	6.44246e-07	2.80665e-08	1.38755e-05	Transmembrane ascorbate ferrireductase 1
Zm00004b009124_T001	GRMZM2G138468			0.113813	0.0982413	0.163189	0.0770904	2.1361	2.81621	0.859794	5.82898	0.113084	2.91027	12.5349	1	0.00521459	0.000490158	4.45247e-06	Alpha-amylase 1
Zm00004b034732_T001	GRMZM2G044194			1.53789	1.37664	1.66606	1.196	19.8316	20.5003	13.8769	25.48	1.44414	19.9222	12.5187	1.00673e-10	1.37532e-13	1.94666e-15	2.94591e-05	phytosulfokine peptide precursor1
Zm00004b040469_T001	GRMZM2G067424			0.300203	0.407203	0.368949	0	5.76577	6.84943	2.04108	4.95654	0.269089	4.90321	12.5118	1	0.000295478	2.11913e-05	7.37338e-06	Flavonol-3-O-glycoside-7-O-glucosyltransferase 1
Zm00004b030141_T001	GRMZM2G108714			0.278508	0.360603	0.44925	0.448031	8.16079	5.4035	2.56421	9.3725	0.384098	6.37525	12.5091	0.296419	8.822e-05	5.73167e-06	9.53113e-06	10-deacetylbaccatin III 10-O-acetyltransferase
Zm00004b017820_T001	GRMZM2G125032			11.6768	11.3922	15.5109	3.39398	124.461	183.463	88.3129	136.323	10.4935	133.14	12.5031	3.19613e-21	1.90246e-23	6.18016e-26	0.000197872	Beta-1%2C3-glucanase
Zm00004b001743_T001	GRMZM2G062996			0.0437004	0	0	0	1.2554	1.9169	0.346638	2.85213	0.0109251	1.59277	12.4888	1	0.201411	0.0312773	2.51992e-06	Probable pectinesterase/pectinesterase inhibitor 13
Zm00004b019470_T001	AC194056.3_FG008			5.91829	5.698	4.50402	4.0087	38.1883	70.1492	19.3454	129.063	5.03225	64.1864	12.4876	8.38881e-07	6.34555e-10	1.62209e-11	9.64238e-05	#N/A
Zm00004b008921_T001	GRMZM2G373554			3.51398	4.86909	5.56883	2.12962	32.4094	78.5258	34.6846	61.862	4.02038	51.8705	12.4847	9.26228e-13	1.68712e-15	1.79099e-17	7.74251e-05	#N/A
Zm00004b038239_T001	GRMZM2G300965			0.0670176	0.361551	0.0288276	0	2.32953	1.1495	0.455651	7.63161	0.114349	2.89157	12.4685	1	0.011838	0.00122029	4.44698e-06	Respiratory burst oxidase homolog protein B
Zm00004b005666_T001	GRMZM2G340257			0.612841	1.37538	1.05445	0.276735	16.8541	13.3261	6.25004	11.6659	0.829852	12.024	12.4579	2.52502e-06	1.77568e-09	4.88248e-11	1.78184e-05	Mannan endo-14-beta-mannosidase 7
Zm00004b004947_T001	GRMZM2G457346			1.94194	3.35248	4.45506	2.04611	26.2817	62.1273	16.6263	47.8215	2.9489	38.2142	12.4513	2.71244e-08	2.61818e-11	5.24487e-13	5.73289e-05	Seed maturation protein PM41
Zm00004b034934_T001	GRMZM2G162359			77.5773	120.834	50.3566	49.0613	872.623	813.166	456.045	1544.16	74.4572	921.498	12.3999	8.36224e-16	2.28477e-18	1.61695e-20	0.00136829	Acidic endochitinase
Zm00004b025479_T001	GRMZM2G324903			5.18531	4.61683	3.54766	2.8485	41.9902	61.8568	36.7353	68.3395	4.04957	52.2305	12.3889	1.63602e-17	5.56469e-20	3.16347e-22	7.74386e-05	sugars will eventually be exported transporter2
Zm00004b013593_T001	GRMZM2G424519			0.273002	0.633309	0.455048	0.196473	6.35251	5.08558	4.73701	9.32641	0.389458	6.37538	12.3785	0.296419	8.822e-05	5.73167e-06	9.52246e-06	Probable leucine-rich repeat receptor-like serine/threonine-protein kinase
Zm00004b038177_T001	GRMZM2G169240			19.3151	10.4493	13.5619	0.0364427	87.4811	175.126	95.4137	179.816	10.8407	134.459	12.3772	1.26002e-10	1.70504e-13	2.43643e-15	0.000200221	Delta(12)-fatty-acid desaturase
Zm00004b036620_T001	GRMZM5G879570			0.110116	0.0316833	0.157888	0.024862	1.898	3.38526	1.53894	3.0444	0.0811372	2.46665	12.3744	1	0.0181167	0.00195824	3.79772e-06	Probable receptor-like protein kinase
Zm00004b007359_T001	GRMZM2G021459			0	0.16108	0.160543	0.1264	3.43096	5.66701	1.05731	1.26869	0.112006	2.85599	12.3671	1	0.0096879	0.000979689	4.36774e-06	#N/A
Zm00004b027506_T001	GRMZM2G077752			0.634102	0.821017	1.04558	0.322128	11.9619	10.2819	5.14955	14.0824	0.705706	10.3689	12.3638	9.83944e-05	5.24491e-08	1.90259e-09	1.53729e-05	Protein SHI RELATED SEQUENCE 6
Zm00004b038593_T001	GRMZM2G109515			0.327236	0.282463	0.0563041	0.13299	2.40655	4.45343	1.9653	7.03008	0.199748	3.96384	12.3575	1	0.00308411	0.000276351	5.9898e-06	#N/A
Zm00004b017173_T001	GRMZM2G145382			1.14372	0	0.32798	0	3.50463	11.5774	2.88005	6.22045	0.367925	6.04563	12.3494	0.31918	9.42367e-05	6.17178e-06	9.09661e-06	#N/A
Zm00004b031057_T001	GRMZM2G132212			10.9054	10.7528	6.37821	2.22865	95.5779	101.212	79.6975	107.899	7.56625	96.0965	12.3437	4.54375e-31	1.03267e-32	8.78596e-36	0.000141628	Putative leucine-rich repeat receptor-like protein kinase family protein
Zm00004b010325_T005	GRMZM2G169095			0	1.22035	0.884563	0	7.38437	15.7567	0.436921	7.95139	0.526227	7.88234	12.3103	0.984515	0.000267531	1.9037e-05	1.19511e-05	aminopeptidase P1
Zm00004b010826_T001	#N/A	Zm00001d007924	F2H2 (CYP93G15)	1.92316	1.69462	1.82683	0.0271382	19.5667	18.9266	14.6646	21.4641	1.36794	18.6555	12.3101	2.28957e-11	3.4071e-14	4.4272e-16	2.75132e-05	#N/A
Zm00004b037147_T001	GRMZM2G055216			5.48312	2.4228	2.21817	1.43694	39.8288	38.9845	25.6667	45.6643	2.89026	37.5361	12.2828	1.3288e-15	3.55293e-18	2.56941e-20	5.54147e-05	UDP-galactose transporter 2
Zm00004b030255_T001	GRMZM2G132550			10.283	12.1635	10.7031	1.41881	95.7684	125.365	81.7097	129.288	8.64207	108.033	12.2627	2.42915e-24	2.1123e-26	4.6971e-29	0.000159756	Putative HLH DNA-binding domain superfamily protein
Zm00004b033644_T001	GRMZM2G058470			1.62009	0.399551	0.597327	0.156765	7.18058	10.933	6.03201	16.2066	0.693433	10.088	12.2503	0.000802166	3.69662e-07	1.5511e-08	1.49907e-05	#N/A
Zm00004b005214_T002	GRMZM2G047456			2.56459	2.89484	1.35773	1.55003	34.1846	17.085	23.6065	35.5145	2.0918	27.5977	12.2259	1.2411e-11	1.92121e-14	2.39984e-16	4.05422e-05	Peroxidase 73
Zm00004b015035_T001	GRMZM2G303509			4.94312	3.25089	2.63254	0.478311	22.9908	52.4199	25.3395	43.2074	2.82622	35.9894	12.1623	3.4779e-11	5.03314e-14	6.725e-16	5.35015e-05	#N/A
Zm00004b035003_T001	GRMZM2G493395			18.8108	9.16919	12.9654	3.26778	159.343	149.917	145.047	98.0653	11.0533	138.093	12.142	4.54749e-29	7.4549e-31	8.7932e-34	0.000202051	deoxy xylulose synthase 2
Zm00004b010873_T001	GRMZM2G313481			0.416362	0.628942	0.373121	0.364275	8.97071	6.43907	4.2266	8.16167	0.445675	6.94951	12.141	0.0457486	1.57536e-05	8.84612e-07	1.03455e-05	#N/A
Zm00004b028105_T001	GRMZM2G132284			0.0778722	0.0672177	0.0334967	0	2.32654	2.10205	0.88242	2.54119	0.0446467	1.96305	12.1348	1	0.0617266	0.00782522	3.05484e-06	#N/A
Zm00004b011874_T001	#N/A			0.521107	0	0.448308	0.705935	4.6407	7.03327	4.1335	10.6282	0.418838	6.60893	12.1287	0.159372	4.96795e-05	3.08167e-06	9.84694e-06	#N/A
Zm00004b014051_T001	GRMZM2G031581			0.497136	0.361363	0.967921	0.177227	5.83281	9.62318	6.99724	8.00474	0.500912	7.61449	12.1073	0.0130234	4.96317e-06	2.51825e-07	1.13151e-05	UDP-glucuronate:xylan alpha-glucuronosyltransferase 1
Zm00004b032294_T001	#N/A			0.43762	0.318101	0.475559	0.218413	6.90778	5.69922	4.38476	6.57666	0.362423	5.89211	12.0958	0.156215	4.88629e-05	3.02063e-06	8.79652e-06	#N/A
Zm00004b012902_T001	GRMZM2G482256			2.99351	2.58394	3.17316	1.46641	38.053	34.9616	23.4421	34.9607	2.55425	32.8543	12.0795	1.58469e-15	4.18123e-18	3.06421e-20	4.83724e-05	Endoglucanase 11
Zm00004b004277_T001	GRMZM2G070673			0.675457	0.116608	0.203383	0.16013	5.70479	3.9125	5.7788	4.45433	0.288895	4.9626	12.0509	1	0.000295478	2.11913e-05	7.43529e-06	IQ-domain 19
Zm00004b001366_T001	GRMZM2G318652			2.68064	2.83975	2.41098	0.825321	14.8414	43.1693	24.577	29.4902	2.18917	28.0195	12.0406	2.57984e-09	2.89544e-12	4.98847e-14	4.15594e-05	VQ motif family protein expressed
Zm00004b025298_T003	GRMZM5G842965			1.63305	1.03867	2.51406	0.873265	19.1603	19.5275	18.213	23.2564	1.51476	20.0393	12.0294	1.25321e-11	1.93696e-14	2.42326e-16	2.94776e-05	cAMP-regulated phosphoprotein 19-related protein
Zm00004b023773_T001	GRMZM2G044829			0	0	0	0	0	0.582443	0	4.92884	0	1.37782	12.0153	1	0.297477	0.0503129	2.21974e-06	#N/A
Zm00004b005194_T001	#N/A	Zm00001d034095	ZX8 (CYP81A37)	7.9182	5.52254	5.28613	0	61.5074	64.1222	73.1448	36.4334	4.68172	58.8019	12.01	1.12671e-19	5.66187e-22	2.17865e-24	8.58777e-05	#N/A
Zm00004b024954_T001	GRMZM2G083328			0.899842	1.50776	1.36612	0.501941	15.4492	15.2408	9.08705	18.3167	1.06892	14.5234	12.0084	3.28699e-08	3.10094e-11	6.35585e-13	2.14135e-05	#N/A
Zm00004b020074_T001	GRMZM2G313320			2.65799	3.16459	1.73472	0.37249	31.28	26.5965	14.4365	29.9095	1.98245	25.5557	11.995	8.35271e-11	1.15369e-13	1.61511e-15	3.7694e-05	Expressed protein; protein
Zm00004b014007_T001	#N/A			3.01295	0.975268	0.162002	0.255099	22.0712	13.555	7.46848	16.3868	1.10133	14.8704	11.9881	4.91024e-07	3.85431e-10	9.49462e-12	2.19421e-05	#N/A
Zm00004b021412_T001	AC217947.4_FG002			4.79012	3.87398	2.76585	2.39687	53.5552	36.8153	22.4699	60.9944	3.4567	43.4587	11.9861	1.22879e-12	2.20214e-15	2.37604e-17	6.40724e-05	NADPH--cytochrome P450 reductase
Zm00004b039436_T001	GRMZM2G138355			0.65321	0.150357	0.674348	0.0884892	7.25578	6.95503	4.63855	5.92113	0.391601	6.19262	11.9805	0.296419	8.822e-05	5.73167e-06	9.22777e-06	Nudix hydrolase 13
Zm00004b018908_T001	GRMZM2G016435			0.753237	0.975268	0.810012	0.956622	5.626	20.3326	5.54802	16.1308	0.873785	11.9093	11.958	0.00837097	3.29771e-06	1.61864e-07	1.78361e-05	Dynein light chain LC6%2C flagellar outer arm
Zm00004b033773_T001	AC233955.1_FG008			5.42129	3.56537	4.25148	0.799361	40.0472	54.7116	28.9609	51.5491	3.50938	43.8172	11.9554	1.36727e-15	3.63635e-18	2.6438e-20	6.47472e-05	Calcium-dependent phosphotriesterase superfamily protein
Zm00004b020024_T001	GRMZM2G353076			5.33232	10.0906	7.4104	4.16746	87.9035	109.338	54.3815	79.7538	6.75021	82.8442	11.9462	4.85386e-21	2.8057e-23	9.3856e-26	0.000122333	ZHD9 ZF-HD type transcription factor
Zm00004b020071_T001	#N/A			0.507578	0.625901	0.810957	0	3.66616	7.82934	4.19052	13.4087	0.486109	7.27368	11.9206	0.132483	4.18985e-05	2.56174e-06	1.08548e-05	#N/A
Zm00004b029299_T001	GRMZM2G096363			0	0	0	0	0	5.35218	0	0	0	1.33804	11.9097	1	0.389669	0.0710229	2.19846e-06	Phosphatase DCR2
Zm00004b002572_T002	GRMZM2G432850			0.0309627	0	0.0532743	0	1.04958	0	3.36823	2.12604	0.0210592	1.63596	11.9047	1	0.201411	0.0312773	2.5721e-06	genomes uncoupled1
Zm00004b010920_T001	#N/A			4.02772	5.46331	2.7579	1.1692	41.1817	45.2087	25.3353	54.9885	3.35453	41.6785	11.8782	9.52115e-15	2.27235e-17	1.84105e-19	6.15098e-05	#N/A
Zm00004b030330_T001	GRMZM2G147245	Zm00001d037849	C4H1	2.94338	3.55693	2.84871	0.697785	29.087	38.5675	22.5968	36.3691	2.5117	31.6551	11.8757	8.7703e-14	1.82335e-16	1.69586e-18	4.66689e-05	Trans-cinnamate 4-monooxygenase
Zm00004b036918_T001	GRMZM2G415529			14.1071	16.3697	11.2942	0.696136	109.282	115.016	135.746	154.981	10.6168	128.756	11.8687	5.11471e-27	6.55732e-29	9.89e-32	0.000188426	ABC transporter G family member 34
Zm00004b011994_T001	#N/A	Zm00001d014134	ZX6 (CYP71Z18)	50.4224	37.4963	38.0353	0.47534	250.065	458.43	276.5	494.18	31.6074	369.794	11.8684	2.27607e-05	1.37865e-08	4.40109e-10	0.000547664	#N/A
Zm00004b025728_T002	#N/A			0	0.195587	0	0.306956	1.56223	3.34493	2.56762	4.12074	0.125636	2.89888	11.8585	1	0.0299809	0.00342905	4.41378e-06	#N/A
Zm00004b032503_T001	GRMZM2G034623			0.499133	1.0771	0.429404	0	7.45614	4.77182	3.9592	13.5734	0.50141	7.44014	11.8553	0.0476193	1.63303e-05	9.20784e-07	1.10603e-05	#N/A
Zm00004b014397_T001	GRMZM2G028736			0.550679	0.731285	0.583076	0.602535	4.23476	11.1486	4.94408	14.86	0.616894	8.79685	11.851	0.0463834	1.59339e-05	8.96887e-07	1.31076e-05	ammonium transporter2
Zm00004b006163_T001	#N/A			0.887743	1.50064	2.1798	0.914485	14.8977	16.4124	9.22129	30.8807	1.37067	17.853	11.8499	4.90392e-06	3.29565e-09	9.4824e-11	2.64382e-05	#N/A
Zm00004b018706_T001	GRMZM2G042364			1.82665	1.29848	1.75635	0.994666	21.6484	14.6635	7.50845	32.3368	1.46904	19.0393	11.8466	6.11816e-06	4.03573e-09	1.18303e-10	2.81687e-05	WAT1-related protein
Zm00004b032457_T003	GRMZM2G351074			0	0	0	0	0.0338582	5.20305	0.100167	0	0	1.33427	11.8432	1	0.539635	0.105682	2.18506e-06	Protein kinase superfamily protein
Zm00004b039934_T001	#N/A			0.17793	0.921513	0.382683	0.180779	4.03804	9.30575	4.13329	8.16518	0.415726	6.41056	11.8397	0.159372	4.96795e-05	3.08167e-06	9.53606e-06	#N/A
Zm00004b024648_T001	GRMZM2G050384			3.37728	10.4947	1.74329	0.61002	41.9127	35.9595	19.9005	97.9646	4.05633	48.9343	11.8331	1.35029e-05	8.46576e-09	2.61097e-10	7.25724e-05	#N/A
Zm00004b029828_T001	GRMZM2G122302			0.202417	0	0	0	3.3959	1.68472	1.74322	1.10091	0.0506043	1.98119	11.8211	1	0.0617266	0.00782522	3.07396e-06	Blue copper protein
Zm00004b038098_T001	GRMZM2G106622			3.41486	4.62161	4.56992	4.02638	40.015	66.7162	28.2815	68.8452	4.15819	50.9645	11.8158	5.37535e-13	1.00851e-15	1.0394e-17	7.55889e-05	ABA-responsive protein
Zm00004b005420_T001	GRMZM2G448925			0.246595	1.27714	0.318219	0	5.52553	12.6196	3.21348	6.20297	0.460488	6.89039	11.8012	0.16732	5.19304e-05	3.23536e-06	1.02828e-05	WW domain-binding protein 11
Zm00004b030554_T001	GRMZM2G323757			1.65902	1.55478	1.06024	1.70163	19.9896	15.9405	12.3539	29.0027	1.49392	19.3217	11.7779	5.80582e-09	6.1764e-12	1.12263e-13	2.84477e-05	#N/A
Zm00004b037601_T001	GRMZM2G381378			3.78429	4.67629	3.70113	0.32378	26.7318	49.3732	34.5315	43.6555	3.12137	38.573	11.7713	3.80404e-15	9.6795e-18	7.35564e-20	5.68267e-05	Probable WRKY transcription factor 30
Zm00004b008127_T007	GRMZM2G165597			0.593832	0.480547	0.447014	0.402227	3.79567	5.00926	2.80379	16.6365	0.480905	7.0613	11.7325	1	0.0005207	3.92569e-05	1.0582e-05	Leucine-rich repeat protein kinase family protein
Zm00004b026115_T001	GRMZM2G457562			3.80815	3.23731	1.98554	1.79777	32.4878	42.0527	20.2032	39.3052	2.70719	33.5122	11.7185	7.95888e-13	1.45902e-15	1.53896e-17	4.94442e-05	Ethylene-responsive transcription factor ABR1
Zm00004b002418_T001	GRMZM2G401848			0.788033	1.36043	0.871643	0.533767	16.0407	9.36974	6.12323	16.3785	0.888468	11.978	11.6988	4.39328e-05	2.50758e-08	8.49501e-10	1.76596e-05	Peptidyl-prolyl cis-trans isomerase
Zm00004b029341_T001	GRMZM2G089400			14.356	12.3337	14.7278	1.05	100.527	151.688	82.637	165.598	10.6169	125.113	11.6863	1.7147e-15	4.48875e-18	3.31561e-20	0.000184952	Lipid binding protein
Zm00004b019520_T001	GRMZM2G126260			0.448935	0.591465	0.264255	0.256069	7.08639	5.97945	3.50747	7.4535	0.390181	6.0067	11.6602	0.549902	0.000156355	1.06331e-05	8.93394e-06	PIN-formed protein10
Zm00004b039923_T001	#N/A			0.118366	0.510855	0.50915	0.561218	8.02477	7.45527	3.88971	6.27673	0.424897	6.41162	11.6432	0.296419	8.822e-05	5.73167e-06	9.52246e-06	#N/A
Zm00004b018755_T001	AC233851.1_FG010			5.25817	2.88829	6.44271	2.80609	31.8584	81.9004	34.8474	59.5794	4.34882	52.0464	11.5886	2.18671e-11	3.25888e-14	4.2283e-16	7.72217e-05	#N/A
Zm00004b030610_T001	GRMZM2G180328			5.85998	6.03966	6.88481	6.3685	73.7184	74.0248	37.4137	115.533	6.28824	75.1725	11.5878	2.66655e-14	5.97881e-17	5.15614e-19	0.000110942	NAC domain containing protein 32
Zm00004b023072_T001	GRMZM2G318033			0.27929	1.48664	1.36155	0.220704	9.03952	16.2822	6.48787	13.1014	0.837047	11.2278	11.5807	3.29996e-05	1.93121e-08	6.38092e-10	1.65754e-05	PLAC8 family protein
Zm00004b038647_T001	GRMZM2G481531			3.78256	2.9152	2.0532	0.945531	22.5604	38.9984	21.6864	35.8183	2.42412	29.7659	11.5763	1.37974e-11	2.11617e-14	2.66792e-16	4.38797e-05	OSJNBb0022F16.11 protein; protein
Zm00004b015052_T001	GRMZM2G078725			0.0238641	0	0.0410605	0.0646565	4.27783	1.52992	0.162251	0.908543	0.0323953	1.71964	11.5635	1	0.112026	0.0156441	2.68698e-06	Microtubule-associated protein TORTIFOLIA1
Zm00004b001466_T001	GRMZM2G030571			0.201433	0.0869364	0	0.250138	3.5877	5.62619	1.21737	1.27814	0.134627	2.92735	11.5534	1	0.0299809	0.00342905	4.44452e-06	alanine--glyoxylate aminotransferase1
Zm00004b006026_T001	GRMZM2G062396	Zm00001d001960	F3H	58.7655	35.3464	69.499	1.67879	409.454	611.141	406.058	471.655	41.3224	474.577	11.5498	4.00128e-05	2.30621e-08	7.73702e-10	0.000697826	Naringenin2-oxoglutarate 3-dioxygenase F3H
Zm00004b012138_T001	GRMZM2G012926			2.48072	3.35472	3.34352	1.68029	45.5142	37.3415	26.2366	24.2858	2.71481	33.3445	11.5475	1.02485e-13	2.1001e-16	1.98169e-18	4.8797e-05	#N/A
Zm00004b004016_T001	GRMZM2G093951			0.527266	0.260072	0.583208	0.204079	7.09741	4.74426	2.47527	9.62725	0.393656	5.98605	11.5429	0.549902	0.000156355	1.06331e-05	8.89542e-06	NDR1/HIN1-like 25
Zm00004b034312_T001	GRMZM2G400784			0.269013	0.232207	0.0925728	0	2.28749	4.11492	1.40225	4.53563	0.148448	3.08507	11.5327	1	0.0299809	0.00342905	4.67329e-06	E3 ubiquitin-protein ligase ATL6
Zm00004b019115_T001	#N/A			5.94833	4.39543	5.58256	4.3648	71.614	47.8963	41.0554	83.3303	5.07278	60.974	11.5291	1.03043e-17	3.59034e-20	1.99248e-22	8.9283e-05	#N/A
Zm00004b037048_T001	GRMZM2G041418			1.45422	1.00869	1.07234	0.773932	11.2496	16.619	8.79846	19.314	1.0773	13.9953	11.5188	5.27695e-07	4.12584e-10	1.02037e-11	2.06053e-05	Internal alternative NAD(P)H-ubiquinone oxidoreductase A1 mitochondrial
Zm00004b014517_T001	GRMZM2G170016			11.3328	11.1178	10.3252	2.94583	106.438	124.641	71.7913	117.303	8.9304	105.043	11.5185	1.39791e-23	1.09212e-25	2.70305e-28	0.000154444	Membrane steroid-binding protein 1
Zm00004b004874_T001	GRMZM2G143160			0	0	0	0	2.20484	0	1.23539	1.86777	0	1.327	11.4917	1	0.354115	0.0625363	2.11423e-06	Serine/threonine-protein kinase mph1
Zm00004b020348_T001	GRMZM2G157241			0.717812	0.177029	0.441095	0.277831	4.35983	7.26612	7.78539	4.88004	0.403442	6.07284	11.4891	0.549902	0.000156355	1.06331e-05	9.01745e-06	Probable calcium-binding protein CML45
Zm00004b002833_T001	GRMZM2G332821			2.32879	1.74567	1.34443	0.97549	16.1616	25.7102	11.632	25.915	1.5986	19.8547	11.4194	3.79113e-08	3.55307e-11	7.33067e-13	2.92569e-05	L-type lectin-domain containing receptor kinase IX.1
Zm00004b001382_T001	GRMZM2G030272			7.032	7.86836	7.0803	3.9163	86.1312	76.279	48.1056	94.41	6.47424	76.2314	11.4111	5.61383e-21	3.22634e-23	1.08551e-25	0.000111786	WRKY55-superfamily of TFs having WRKY and zinc finger domains
Zm00004b019684_T001	GRMZM5G849600			3.06401	2.6448	2.47122	0.929599	22.2619	30.9081	24.2319	33.6329	2.27741	27.7587	11.4003	7.29618e-13	1.34865e-15	1.41082e-17	4.06963e-05	Putative transcription factor bHLH041
Zm00004b003119_T001	GRMZM5G822593			18.7385	19.3488	17.6352	5.379	125.058	194.61	109.072	270.239	15.2754	174.745	11.3872	1.17469e-15	3.15777e-18	2.27142e-20	0.000257994	Lipoxygenase 2 chloroplastic
Zm00004b036955_T001	#N/A			0.266133	0.160804	0.251849	0.0180263	2.56881	3.59194	1.74912	5.4641	0.174203	3.34349	11.3827	1	0.0171253	0.00183817	5.04299e-06	#N/A
Zm00004b015683_T001	GRMZM2G085176			13.0797	8.50191	11.5486	6.07966	84.7938	134.486	74.1675	161.321	9.80249	113.692	11.3826	4.74669e-18	1.73237e-20	9.17838e-23	0.000167706	Histone-lysine N-methyltransferase ATX4
Zm00004b037494_T002	GRMZM2G148229			0	0	0	0	0	4.94375	0	0.173233	0	1.27925	11.3744	1	0.512874	0.0997564	2.09059e-06	SNARE associated Golgi protein family
Zm00004b013879_T001	GRMZM2G018820			23.552	20.6112	27.6144	17.0354	145.475	381.826	139.873	347.691	22.2032	253.716	11.3672	3.56106e-14	7.89325e-17	6.8858e-19	0.00037711	Glycerophosphodiester phosphodiesterase GDPD2
Zm00004b019375_T001	GRMZM2G078926			0	0	0.542552	0	2.38109	5.24389	2.29704	1.62313	0.135638	2.88629	11.3535	1	0.0299809	0.00342905	4.37742e-06	Protein MALE DISCOVERER 2
Zm00004b003289_T001	GRMZM2G353485			0.197276	0.170285	0	0	5.21383	2.55165	0.670639	1.07295	0.0918903	2.37727	11.3513	1	0.033754	0.00391443	3.6377e-06	#N/A
Zm00004b039483_T001	GRMZM2G014022			9.45203	5.78638	2.7682	4.76763	97.6741	64.6908	33.8792	71.7337	5.69356	66.9944	11.3476	4.1663e-14	9.09672e-17	8.05611e-19	9.80875e-05	Probable F-box protein At1g60180
Zm00004b007400_T001	GRMZM2G112039			0.183464	0.271479	0.248026	0.195278	3.70436	4.33332	1.69286	5.91568	0.224562	3.91156	11.3298	1	0.00308411	0.000276351	5.86596e-06	Protein NRT1/ PTR FAMILY 4.4
Zm00004b017351_T001	#N/A			0	0	0.077144	0	2.47297	1.71455	0.101612	1.82888	0.019286	1.5295	11.3248	1	0.201411	0.0312773	2.40546e-06	#N/A
Zm00004b026518_T001	GRMZM2G173195			1.06125	1.48604	1.19703	0.463245	14.3627	13.4747	9.75417	16.4179	1.05189	13.5024	11.3244	1.76037e-07	1.49184e-10	3.40391e-12	1.97977e-05	Glycerol-3-phosphate dehydrogenase [NAD(+)] GPDHC1 cytosolic
Zm00004b017823_T002	GRMZM2G366607			0.298965	0.294927	0.110228	0.115715	5.88923	1.48913	3.33937	4.00695	0.204959	3.68117	11.3204	1	0.00548914	0.000521572	5.53059e-06	Probable inactive purple acid phosphatase 16
Zm00004b024679_T001	GRMZM2G134941			0	0	0	0.1264	3.6454	1.46923	1.05731	0.507474	0.0316001	1.66985	11.3092	1	0.112026	0.0156441	2.60894e-06	FPF1
Zm00004b029328_T001	GRMZM2G099092			507.74	277.201	324.129	32.7901	2950.65	3758.59	2765.08	3302.02	285.465	3194.09	11.2931	0.000253671	1.26519e-07	4.90509e-09	0.0046762	Blight-associated protein p12
Zm00004b036677_T001	GRMZM2G357688			0.337728	0.777388	0.193698	0.152505	9.70202	6.58414	1.78594	3.97981	0.36533	5.51298	11.2733	0.388255	0.000113161	7.50745e-06	8.19226e-06	Zinc finger protein 2
Zm00004b018570_T001	GRMZM2G043095			7.29099	6.29343	5.08938	3.44464	53.3092	75.0002	40.8978	87.5991	5.52961	64.2016	11.2692	1.21717e-16	3.74514e-19	2.35356e-21	9.44781e-05	Protein ESKIMO 1
Zm00004b028654_T002	#N/A			0.682303	0.58895	0.361221	0.462152	10.6748	6.84764	2.26001	9.56272	0.523657	7.3363	11.2686	0.032978	1.16654e-05	6.37674e-07	1.08416e-05	#N/A
Zm00004b034799_T001	AC187560.5_FG003			4.2659	2.30827	0.985957	1.29379	24.3632	34.6601	15.5841	31.5123	2.21348	26.5299	11.2518	5.06684e-10	6.21698e-13	9.79743e-15	3.90398e-05	Protein TIFY 5A
Zm00004b016435_T001	GRMZM2G108847			237.205	267.279	264.249	39.8465	1640.32	3030.17	1709.46	2577.32	202.145	2239.32	11.2447	3.96976e-10	4.94983e-13	7.67608e-15	0.00329846	Putative serine type endopeptidase inhibitor
Zm00004b007979_T001	GRMZM2G172695			3.03757	3.56967	2.07798	0.793241	33.3905	29.472	16.3394	34.2357	2.36961	28.3594	11.2427	9.61449e-12	1.51171e-14	1.85909e-16	4.15744e-05	#N/A
Zm00004b004033_T001	GRMZM2G429548			0.367704	1.26958	0.210891	0	7.0421	7.44424	4.44447	7.49951	0.462044	6.60758	11.2316	0.159372	4.96795e-05	3.08167e-06	9.77413e-06	Ripening-related protein grip22
Zm00004b030196_T001	GRMZM2G051806			20.0138	26.4156	11.3809	7.74912	132.669	172.961	88.4637	341.259	16.3898	183.838	11.2275	1.81739e-10	2.39131e-13	3.51418e-15	0.000271549	hexokinase7
Zm00004b006025_T001	GRMZM2G062420			0	0	0	0	2.27365	0	0	2.90056	0	1.29355	11.2274	1	0.354115	0.0625363	2.06097e-06	GTP cyclohydrolase I 1
Zm00004b014419_T001	GRMZM2G095904			2.72761	1.89377	1.2753	0.80327	18.2605	16.9398	16.5292	30.1536	1.67499	20.4708	11.2166	1.42548e-09	1.65177e-12	2.75635e-14	2.99596e-05	R2R3MYB-domain protein
Zm00004b001218_T002	GRMZM2G053669			0.219583	0.541542	0.458775	0.148733	6.09175	7.09163	2.16832	5.50216	0.342158	5.21347	11.1993	0.573503	0.000162328	1.10895e-05	7.74853e-06	asparagine synthetase3
Zm00004b020491_T001	GRMZM2G359581			0.11736	0.253257	0.302894	0.794927	10.856	4.35595	3.12522	3.6702	0.367109	5.50184	11.1986	1	0.000644281	4.94335e-05	8.16499e-06	#N/A
Zm00004b023025_T001	#N/A			4.73756	6.42615	5.50487	2.6255	33.1582	63.8035	36.1846	89.0956	4.82352	55.5605	11.1962	1.08009e-11	1.67716e-14	2.0885e-16	8.19654e-05	#N/A
Zm00004b023393_T001	AC233883.1_FG006			1.30422	1.58933	1.84803	0.285806	12.8268	20.8385	11.8666	17.0554	1.25684	15.6468	11.1816	4.26405e-08	3.95552e-11	8.24513e-13	2.29228e-05	UPF0481 protein
Zm00004b010113_T001	GRMZM2G359105			0.0337637	0.0874324	0.0145234	0.0228695	1.49371	1.48103	0.707806	3.28245	0.0396473	1.74125	11.179	1	0.112026	0.0156441	2.70962e-06	PAP/OAS1 substrate-binding domain superfamily
Zm00004b026209_T001	GRMZM2G080889			0	0	0	0.0594511	1.71457	1.18463	0.0663061	2.86422	0.0148628	1.45743	11.1782	1	0.201411	0.0312773	2.29785e-06	#N/A
Zm00004b018452_T001	#N/A			1.3514	1.12762	0.98822	0.778057	12.2937	14.0344	8.14174	19.1406	1.06133	13.4026	11.1709	1.37085e-06	1.00355e-09	2.65072e-11	1.96589e-05	#N/A
Zm00004b038178_T001	#N/A			21.363	13.3516	19.123	0.036633	92.5368	181.515	123.429	204.581	13.4686	150.516	11.1648	2.47678e-09	2.78916e-12	4.78919e-14	0.000221397	#N/A
Zm00004b037571_T001	GRMZM2G414475			0	0	0	0	0.749678	2.01791	0.369644	1.99593	0	1.28329	11.1464	1	0.354115	0.0625363	2.04465e-06	Protein RALF-like 33
Zm00004b016895_T001	GRMZM2G314652			5.34612	6.80777	6.28415	1.73887	56.6876	54.1166	47.2346	75.57	5.04423	58.4022	11.1425	2.8894e-21	1.7406e-23	5.58705e-26	8.52598e-05	Shikimate biosynthesis protein aroDE
Zm00004b036038_T001	#N/A			0	0.045496	0.0453442	0	2.18036	1.00779	0.895892	2.07832	0.02271	1.54059	11.1336	1	0.201411	0.0312773	2.41751e-06	#N/A
Zm00004b025280_T001	GRMZM2G148904			56.3635	36.2613	31.0901	25.0374	354.61	418.843	388.515	518.441	37.1881	420.102	11.1152	3.80535e-37	2.37835e-38	7.35818e-42	0.000612946	S-adenosyl-L-methionine-dependent methyltransferases superfamily protein
Zm00004b006213_T001	#N/A			2.06804	2.08986	1.64895	0.13666	13.6496	18.4094	15.5752	24.7928	1.48588	18.1067	11.0918	2.75064e-09	3.07334e-12	5.31874e-14	2.64814e-05	#N/A
Zm00004b034266_T001	GRMZM2G057467			0	0	0	0	0.438752	1.07363	0.216335	3.37459	0	1.27583	11.0874	1	0.354115	0.0625363	2.03276e-06	AIR12
Zm00004b033595_T001	#N/A	Zm00001d047440	TPS21	12.6268	9.02228	7.51536	0.155033	75.3082	90.0588	122.679	47.9269	7.32986	83.9932	11.0837	8.5712e-15	2.07034e-17	1.65736e-19	0.000121288	#N/A
Zm00004b027632_T001	#N/A			0	0	0	0	0.293855	1.1505	0.869347	2.78171	0	1.27385	11.0718	1	0.354115	0.0625363	2.0296e-06	#N/A
Zm00004b009267_T001	GRMZM2G013781			7.65908	8.71959	8.44117	2.38359	48.3816	85.0732	43.1604	129.303	6.80086	76.4795	11.0702	5.1944e-11	7.35751e-14	1.00441e-15	0.000112866	Putative quinone-oxidoreductase homolog chloroplastic
Zm00004b036379_T001	GRMZM2G101741			0	0.225377	0.44925	0.294757	1.90018	5.09026	1.08486	7.92875	0.242346	4.00101	11.0615	1	0.00487932	0.000454853	6.00642e-06	TMV response-related protein
Zm00004b015888_T001	#N/A			1.90345	0.676537	1.54121	0.227521	10.1642	17.001	6.21701	20.4005	1.08718	13.4457	11.0459	4.44932e-05	2.53522e-08	8.60337e-10	1.98273e-05	#N/A
Zm00004b015890_T001	GRMZM2G444948			4.16472	3.02729	2.07432	0.816587	25.3135	34.3919	15.0273	42.0237	2.52073	29.1891	10.9807	2.72443e-09	3.04746e-12	5.26806e-14	4.29303e-05	#N/A
Zm00004b010918_T001	#N/A			3.36216	3.1023	4.18909	1.96322	33.7051	42.1185	22.071	47.4493	3.15419	36.336	10.9694	1.05104e-12	1.89718e-15	2.03233e-17	5.3265e-05	#N/A
Zm00004b012523_T001	GRMZM2G439246			0	0	0	0	0.423959	1.36348	0.597261	2.65165	0	1.25909	10.955	1	0.354115	0.0625363	2.00608e-06	UPF0496 protein
Zm00004b004691_T001	#N/A			0.839757	0	0	0	2.89487	3.46317	3.48914	4.56727	0.209939	3.60361	10.9245	1	0.0096879	0.000981041	5.39904e-06	#N/A
Zm00004b031636_T001	GRMZM2G070455			0	0.0799996	0.119599	0	1.54422	2.71025	1.41779	1.57521	0.0498997	1.81187	10.9158	1	0.112026	0.0156441	2.8054e-06	Eukaryotic aspartyl protease family protein
Zm00004b017740_T001	GRMZM2G426046			7.14694	5.75085	6.14851	5.16911	44.2639	99.3219	41.1796	85.9768	6.05385	67.6855	10.9067	9.6739e-13	1.7528e-15	1.87058e-17	9.98321e-05	Calcium-binding protein CML38
Zm00004b036905_T001	#N/A			0.215771	0.558747	0	0.438452	7.19027	3.64027	2.44504	5.2809	0.303243	4.63912	10.9057	1	0.000959492	7.69026e-05	6.89666e-06	#N/A
Zm00004b001293_T001	#N/A			0.651189	0.240897	0.800311	0.567099	7.87471	7.11487	5.16533	10.0769	0.564874	7.55796	10.902	0.0130234	4.96317e-06	2.51825e-07	1.11206e-05	#N/A
Zm00004b037694_T001	#N/A			0.133352	0.460427	0.114723	0.0903248	3.83084	2.84972	0.604439	6.61813	0.199707	3.47578	10.8843	1	0.0096879	0.000981041	5.21219e-06	#N/A
Zm00004b017916_T001	GRMZM2G084779			25.4105	38.0569	29.9687	2.77441	208.468	293.799	195.157	342.258	24.0526	259.92	10.8723	5.84722e-12	9.47686e-15	1.13064e-16	0.000380618	Potasium ion uptake permease 1
Zm00004b012052_T001	GRMZM2G133401			0.334097	0.0961286	0.0958078	0.0754326	0	7.01437	0	4.39129	0.150366	2.85141	10.8648	1	0.0982608	0.0134093	4.40618e-06	#N/A
Zm00004b008961_T001	GRMZM2G125775			21.2862	20.6459	20.3801	11.86	189.366	223.71	104.653	296.12	18.543	203.462	10.8618	2.46179e-18	9.61636e-21	4.76021e-23	0.000298783	AN17
Zm00004b001280_T001	#N/A			0.068213	0.23552	0.234734	0	5.01651	1.45771	2.08701	2.41148	0.134617	2.74317	10.8566	1	0.0518262	0.00636453	4.15092e-06	#N/A
Zm00004b002873_T001	GRMZM2G047875			0.4654	0.382595	0.152527	0.180134	4.10004	6.30634	2.51131	5.18297	0.295164	4.52516	10.8506	1	0.000959492	7.69026e-05	6.72848e-06	Cation/H(+) antiporter 19
Zm00004b024891_T001	GRMZM2G094304			1.2857	1.32558	1.6284	1.524	5.8685	26.0292	4.5326	30.8842	1.44092	16.8286	10.8367	0.0449022	1.55049e-05	8.68246e-07	2.51449e-05	Class I glutamine amidotransferase-like superfamily protein
Zm00004b031956_T001	GRMZM2G475952			2.65139	2.43167	2.9938	1.12244	15.9951	33.176	9.57673	45.965	2.29983	26.1782	10.8322	2.94609e-05	1.74016e-08	5.69666e-10	3.87695e-05	#N/A
Zm00004b033219_T001	GRMZM2G017685			3.07634	0.708116	1.76438	0.833492	15.7896	25.1431	16.7328	17.847	1.59558	18.8781	10.8196	2.66543e-09	2.98815e-12	5.15398e-14	2.75371e-05	#N/A
Zm00004b007199_T001	GRMZM2G327295			0.127602	0.660859	0.658654	0	3.22577	9.18514	4.91618	3.6435	0.361779	5.24265	10.8052	0.573503	0.000162328	1.10895e-05	7.76299e-06	Copper transport protein family
Zm00004b014001_T001	GRMZM2G451254			0.755986	2.21868	3.1218	1.84342	10.5981	27.039	12.1645	41.5277	1.98497	22.8323	10.8005	4.28143e-05	2.45311e-08	8.27874e-10	3.37308e-05	Histone H3
Zm00004b020406_T001	AC198403.3_FG001			0.0963442	0	0	0	2.54629	1.19198	1.74678	0.523997	0.0240861	1.50226	10.7761	1	0.201411	0.0312773	2.35417e-06	Putative AP2/EREBP transcription factor superfamily protein
Zm00004b029048_T001	AC196779.3_FG003			0.0808615	0.209394	0.313043	0.0821562	1.99772	4.32001	2.06166	4.12302	0.171364	3.1256	10.7706	1	0.0299809	0.00342905	4.70046e-06	HAD superfamily subfamily IIIB acid phosphatase
Zm00004b022811_T001	GRMZM2G344376			1.83852	3.06815	3.16336	1.24531	24.5065	13.5099	12.639	55.663	2.32883	26.5796	10.7625	5.23197e-05	2.94096e-08	1.01167e-09	3.89396e-05	#N/A
Zm00004b036992_T001	GRMZM2G465987			1.46391	1.13543	1.2594	0.431117	10.4831	13.9357	8.41447	19.2125	1.07246	13.0114	10.7537	3.49836e-06	2.40934e-09	6.76457e-11	1.90269e-05	G-type lectin S-receptor-like serine/threonine-protein kinase B120
Zm00004b007066_T001	GRMZM2G052175			1.21135	1.67297	0.78159	0.328198	12.8755	14.1694	8.85361	13.0118	0.998527	12.2276	10.7534	3.86435e-06	2.63778e-09	7.47225e-11	1.78537e-05	#N/A
Zm00004b027104_T001	GRMZM2G034197			0.293584	0.147826	0.336761	0.0497142	3.76713	3.63224	2.60599	4.02513	0.206971	3.50762	10.739	1	0.0096879	0.000981041	5.25096e-06	alpha/beta-Hydrolases superfamily protein
Zm00004b035639_T001	GRMZM2G106950			4.63458	2.33361	6.71167	4.94423	46.3767	50.0416	29.5848	82.1313	4.65602	52.0336	10.7365	3.74202e-12	6.25755e-15	7.23571e-17	7.61758e-05	Indole-3-glycerol phosphate synthase chloroplastic
Zm00004b003438_T002	GRMZM2G179703			0.593886	0.815548	0.83605	0.530256	8.80954	8.65315	6.88265	11.0849	0.693935	8.85755	10.7335	0.00355491	1.47813e-06	6.87391e-08	1.29807e-05	hydroxycinnamoyltransferase12
Zm00004b006735_T001	#N/A			3.47582	2.18938	3.47515	2.41795	36.7559	39.3578	20.7579	34.2959	2.88957	32.7919	10.7316	5.68544e-13	1.06072e-15	1.09936e-17	4.78473e-05	#N/A
Zm00004b036106_T001	GRMZM2G431288	Zm00001d020628		19.9343	21.2745	29.924	6.63634	223.258	245.637	186.55	192.544	19.4423	211.997	10.7258	1.7075e-29	2.84584e-31	3.30169e-34	0.000308075	Cytochrome P450 84A1
Zm00004b033107_T001	GRMZM2G030099			3.25261	2.36429	1.95139	1.65235	26.8022	30.4218	18.2347	30.0851	2.30516	26.386	10.7166	8.88517e-12	1.40145e-14	1.71807e-16	3.84835e-05	Heptahelical transmembrane protein 2
Zm00004b022650_T001	GRMZM2G125991			2.60647	1.64623	1.66809	3.74624	31.4482	28.279	16.4967	34.4029	2.41676	27.6567	10.7156	6.79917e-11	9.4828e-14	1.31471e-15	4.03462e-05	Endoglucanase 11
Zm00004b008890_T001	GRMZM2G082487			3.38309	5.48181	4.03381	1.36686	29.8722	47.7303	15.4016	64.6419	3.56639	39.4115	10.714	1.37056e-07	1.17544e-10	2.65016e-12	5.81279e-05	protein phosphatase homolog7
Zm00004b028360_T001	GRMZM2G374827			7.59876	5.97562	8.2016	4.02599	70.9783	89.1098	54.7278	70.4543	6.45049	71.3176	10.7027	1.02044e-22	7.03754e-25	1.97317e-27	0.000103941	Non-lysosomal glucosylceramidase
Zm00004b015691_T001	GRMZM2G102770			0.784622	0.406362	0.270004	0.318874	4.32769	8.6484	3.91206	7.46794	0.444965	6.08902	10.6782	0.549902	0.000156355	1.06331e-05	8.97596e-06	FON2 SPARE1
Zm00004b007433_T001	#N/A			0	0	0.121226	0.0954453	1.94304	1.42639	1.59676	2.29917	0.0541679	1.81634	10.6781	1	0.112026	0.0156441	2.80553e-06	#N/A
Zm00004b007780_T005	#N/A			0	0	0	0	0	1.7589	0	3.13357	0	1.22312	10.6708	1	0.354115	0.0625363	1.94879e-06	#N/A
Zm00004b033031_T001	GRMZM2G060290			0.927493	0.697291	0.978098	0.324247	6.91034	11.7442	6.00088	12.1636	0.731782	9.20476	10.6554	0.00104012	4.71494e-07	2.01121e-08	1.34727e-05	bZIP transcription factor family protein
Zm00004b035482_T001	GRMZM2G027198			7.22031	2.55427	4.0732	6.33375	42.4361	68.1625	25.4843	86.1039	5.04538	55.5467	10.6399	2.05954e-09	2.35107e-12	3.98241e-14	8.17458e-05	Uclacyanin-3
Zm00004b027829_T002	GRMZM2G033649			1.12613	1.45808	1.14496	0.0346716	9.26407	9.29798	4.00229	22.5504	0.940961	11.2787	10.5944	0.0293916	1.0497e-05	5.68326e-07	1.66171e-05	Putative patellin family protein
Zm00004b039504_T001	GRMZM2G059042			1.58264	2.65185	1.44164	0.851286	20.9674	23.5071	12.079	18.8609	1.63186	18.8536	10.5929	5.02149e-09	5.38787e-12	9.70974e-14	2.74586e-05	Photoperiod responsive protein
Zm00004b015308_T001	GRMZM2G124477			2.28247	2.20321	1.85804	0.947554	20.3335	25.2852	14.6563	23.3594	1.82282	20.9086	10.5923	1.41302e-10	1.89159e-13	2.73226e-15	3.04456e-05	#N/A
Zm00004b001197_T001	GRMZM2G021095			0.826985	1.63163	0.457364	0.400108	9.43494	13.0219	4.21699	13.9753	0.829021	10.1623	10.5876	0.000409833	1.98178e-07	7.92469e-09	1.48931e-05	LOB domain protein 11
Zm00004b022379_T001	GRMZM2G112456			13.1647	19.9917	14.2322	4.75047	105.41	159.625	119.553	175.04	13.0348	139.907	10.585	4.60786e-23	3.38813e-25	8.90993e-28	0.000203903	Oligopeptide transporter 4
Zm00004b018650_T001	GRMZM2G312201			8.76106	6.04496	4.58622	2.37175	53.0296	62.8203	62.611	61.2915	5.441	59.9381	10.5821	8.8162e-25	8.16315e-27	1.70473e-29	8.68286e-05	Pentatricopeptide repeat-containing protein mitochondrial
Zm00004b004455_T001	GRMZM2G417089			1.09435	1.19167	1.17321	0.775457	8.74449	9.1272	4.6932	27.5391	1.05867	12.526	10.5816	0.0226903	8.26905e-06	4.38748e-07	1.84674e-05	Transcription factor jumonji (jmjC) domain-containing protein
Zm00004b023175_T001	GRMZM2G174834			0.308482	0.355034	0.412824	0.208948	5.23834	5.1273	4.15589	4.24103	0.321322	4.69064	10.5756	1	0.000535084	4.04138e-05	6.94925e-06	WRI1 transcription factor2
Zm00004b026111_T001	GRMZM2G026470			21.0354	17.4386	17.9836	10.597	112.952	245.02	115.558	241.089	16.7637	178.655	10.5742	1.73389e-16	5.16039e-19	3.35272e-21	0.000262501	Soluble inorganic pyrophosphatase 1
Zm00004b026068_T001	GRMZM2G142919			3.00687	3.30795	3.90558	1.37775	27.1671	36.8365	20.5105	44.4518	2.89954	32.2415	10.5649	3.30359e-11	4.78781e-14	6.38794e-16	4.70988e-05	Probable anion transporter 3 chloroplastic
Zm00004b031327_T001	GRMZM2G463738			0.0896064	0.580098	0.46253	0.121388	3.65529	6.24856	2.33539	6.15281	0.313406	4.59801	10.5605	1	0.000959492	7.69026e-05	6.81484e-06	ARM repeat superfamily protein
Zm00004b014018_T001	GRMZM2G057841			37.836	30.6956	40.9969	13.4627	226.053	441.849	228.347	404.238	30.7478	325.122	10.5561	1.05851e-17	3.66265e-20	2.04677e-22	0.000476683	abscisic acid stress ripening6
Zm00004b028146_T001	#N/A			0.155097	0.0892508	0.266859	0.0350178	2.25746	2.09331	2.87058	3.51474	0.136556	2.68402	10.5537	1	0.0518262	0.00636453	4.05356e-06	#N/A
Zm00004b029470_T001	AC209050.3_FG003			4.42851	2.4662	0.573526	1.06438	21.3947	28.4928	23.904	22.6614	2.13315	24.1132	10.5179	2.02698e-11	3.04351e-14	3.91944e-16	3.50154e-05	Putative WRKY DNA-binding domain superfamily protein
Zm00004b030191_T001	#N/A			5.55092	3.45146	6.83942	1.43385	58.0012	39.7349	37.9005	54.624	4.31891	47.5651	10.5174	1.92408e-18	7.6963e-21	3.72046e-23	6.88704e-05	#N/A
Zm00004b006660_T002	GRMZM2G003307			0	0	0	0	0.0321653	4.65954	0	0	0	1.17293	10.5144	1	0.527526	0.102892	1.91728e-06	pre-mRNA processing ribonucleoprotein binding region-containing protein
Zm00004b018255_T001	GRMZM2G078500			6.45782	3.80519	6.72002	4.00745	47.0121	67.762	38.2102	75.2406	5.24762	57.0562	10.5068	6.3518e-16	1.7595e-18	1.22821e-20	8.33143e-05	Extradiol ring-cleavage dioxygenase
Zm00004b013653_T001	#N/A			0.884419	0.321437	0.80091	0.72517	5.99069	13.8739	2.10988	11.7723	0.682984	8.43669	10.4866	0.211695	6.46198e-05	4.0934e-06	1.24901e-05	#N/A
Zm00004b014177_T002	GRMZM2G146380			4.67777	5.7776	5.1694	2.80781	56.5486	57.0609	38.3976	49.5384	4.60814	50.3864	10.4855	1.53422e-19	7.44768e-22	2.96663e-24	7.31267e-05	NAC30 NAC type transcription factor
Zm00004b001865_T001	GRMZM2G174708			2.54383	3.76419	1.50065	0.886134	26.8089	27.712	15.3188	27.6707	2.1737	24.3776	10.4838	2.87262e-10	3.65938e-13	5.5546e-15	3.54864e-05	Polygalacturonase inhibitor 1
Zm00004b001086_T002	GRMZM2G160506			3.57438	5.52788	4.32427	2.04278	34.7408	38.0246	23.2895	72.0911	3.86733	42.0365	10.4707	1.26408e-09	1.47329e-12	2.44427e-14	6.14369e-05	Mannose-1-phosphate guanylyltransferase 1
Zm00004b028482_T001	#N/A			0	0.29073	0	0.114069	3.67678	0	5.53414	0	0.1012	2.30273	10.4569	1	0.0507428	0.0061942	3.46636e-06	#N/A
Zm00004b002803_T001	AC186603.6_FG003			0.59752	0.756458	0.719664	0.350761	9.01741	10.3048	4.96531	6.39125	0.606101	7.66968	10.4357	0.00692914	2.75841e-06	1.33984e-07	1.12315e-05	Cytochrome P450 CYP76M15
Zm00004b019576_T001	#N/A			1.9055	0.711924	1.19889	0.308221	11.4382	14.9063	7.15451	15.2747	1.03113	12.1934	10.4287	6.19706e-06	4.0797e-09	1.19829e-10	1.776e-05	#N/A
Zm00004b000102_T001	GRMZM2G055698			1.48125	1.18726	0.788865	0.59721	14.4273	7.69539	9.67136	16.2084	1.01365	12.0006	10.4151	7.66418e-06	4.9897e-09	1.48197e-10	1.74667e-05	RHOMBOID-like protein 3
Zm00004b005213_T002	#N/A			0.0530222	0	0	0	0.243709	1.55053	0.360497	3.17215	0.0132556	1.33172	10.412	1	0.354115	0.0625363	2.10019e-06	#N/A
Zm00004b030332_T001	GRMZM2G127064			0.655188	0.304524	0.130075	0.102412	2.25861	4.87495	2.17019	8.15478	0.29805	4.36463	10.4054	1	0.00173816	0.000147614	6.46857e-06	Putative WRKY DNA-binding domain superfamily protein
Zm00004b037877_T001	GRMZM2G004445			0.366129	0.229844	0	0.13527	2.18007	3.78104	2.14985	4.43517	0.18281	3.13653	10.403	1	0.0171253	0.00183817	4.69918e-06	Protein trichome birefringence-like 10
Zm00004b033950_T002	GRMZM2G063151			0	0	0	0	0.738533	2.03309	1.27452	0.710038	0	1.18904	10.4012	1	0.354115	0.0625363	1.89447e-06	initiator binding protein1
Zm00004b000255_T001	GRMZM2G099454			6.32584	3.85435	9.46654	1.62028	67.1921	43.7056	49.1534	70.3277	5.31675	57.5947	10.3921	1.97809e-19	9.38323e-22	3.82491e-24	8.31941e-05	Basic endochitinase B
Zm00004b005262_T001	GRMZM2G420108			14.7179	19.8796	11.4894	5.53834	121.517	187.761	68.8729	160.095	12.9063	134.561	10.3832	2.63618e-14	5.93734e-17	5.09741e-19	0.000197236	#N/A
Zm00004b002435_T001	GRMZM2G433184			3.22494	1.60598	2.24087	0.0840147	12.6851	19.6705	11.2442	36.0914	1.78895	19.9228	10.382	1.15279e-05	7.31927e-09	2.22907e-10	2.91821e-05	Disease resistance response protein 206
Zm00004b016195_T001	#N/A			0.267278	0.576772	0.574847	0.543114	3.99264	5.86201	7.57173	8.17688	0.490503	6.40082	10.3818	0.296419	8.822e-05	5.73167e-06	9.39801e-06	#N/A
Zm00004b031194_T001	GRMZM2G037998			2.11986	1.04561	1.7195	0.615371	11.1356	16.758	11.3244	23.7177	1.37508	15.7339	10.3788	1.40656e-06	1.02744e-09	2.71978e-11	2.29224e-05	Galactosyltransferase family protein
Zm00004b032207_T001	GRMZM2G033175			0.880407	1.10826	0.946767	0.422404	9.86376	12.7078	6.06901	11.7714	0.839459	10.103	10.375	0.000162432	8.40308e-08	3.14084e-09	1.47282e-05	Encodes a protein whose expression is responsive to nematode infection.
Zm00004b000386_T001	#N/A			0.262203	0.678984	0.225573	0	2.71165	3.53889	2.67407	8.19988	0.29169	4.28112	10.3674	1	0.00172048	0.000145979	6.34528e-06	#N/A
Zm00004b032276_T001	#N/A			0.138555	0.119598	0.178799	0	3.26386	1.87005	2.8261	1.41295	0.109238	2.34324	10.3623	1	0.033754	0.00391443	3.55513e-06	#N/A
Zm00004b010218_T001	GRMZM2G125196			4.77274	0.208067	1.28571	0.0979628	13.9601	17.1344	4.09719	35.5283	1.59112	17.68	10.3605	0.0176942	6.59003e-06	3.42142e-07	2.60798e-05	NADP-dependent alkenal double bond reductase P2
Zm00004b011795_T001	GRMZM2G387360			74.441	151.048	85.5744	15.492	1058.46	998.89	422.747	843.478	81.6388	830.893	10.3455	6.42674e-08	5.82132e-11	1.2427e-12	0.0012098	Nonspecific lipid-transfer protein
Zm00004b033845_T001	GRMZM2G308351			1.24984	0.863069	0.473104	0	10.2256	9.78392	4.87198	7.20548	0.646503	8.02175	10.3347	0.02212	8.07301e-06	4.27721e-07	1.17265e-05	Short-chain dehydrogenase reductase 2a
Zm00004b026571_T001	AC209819.3_FG003			0	0.203181	0.067501	0.0531457	1.71304	2.47097	1.06693	2.88049	0.0809569	2.03286	10.3134	1	0.0617266	0.00782522	3.10685e-06	#N/A
Zm00004b000075_T001	GRMZM2G007025			0.654127	2.13304	1.50065	1.23074	12.6946	20.6818	7.74176	21.346	1.37964	15.616	10.3075	1.42936e-05	8.93912e-09	2.76387e-10	2.28189e-05	peptidoglycan-binding LysM domain-containing protein
Zm00004b018744_T001	GRMZM2G005825			1.81248	0	0.891013	0.175381	3.57034	11.6489	1.46702	17.603	0.719717	8.57231	10.296	1	0.000710159	5.50512e-05	1.27748e-05	#N/A
Zm00004b027225_T001	#N/A			0.143847	0.372498	0.990014	0.194867	6.77704	8.08949	5.21608	2.54266	0.425307	5.65632	10.2903	1	0.000484868	3.62835e-05	8.31823e-06	#N/A
Zm00004b003888_T001	#N/A			66.8077	51.9038	49.8621	26.7532	430.567	583.393	367.764	637.345	48.8317	504.767	10.2791	2.07283e-26	2.38257e-28	4.00811e-31	0.000734667	#N/A
Zm00004b020404_T001	#N/A			0.334869	0.0825862	0.164621	0.0972087	0.989472	4.41204	0.704713	5.72403	0.169821	2.95756	10.2786	1	0.032072	0.00368807	4.44039e-06	#N/A
Zm00004b023292_T001	GRMZM2G419777			1.58122	4.77708	2.31255	0.642616	30.8885	25.0762	19.1721	27.0898	2.32837	25.5566	10.2704	1.68193e-11	2.54453e-14	3.25225e-16	3.70142e-05	#N/A
Zm00004b011853_T001	GRMZM2G163374			0.444931	0.512074	0.765548	0.251142	4.85703	9.17452	5.29389	6.04972	0.493424	6.34379	10.2427	0.296419	8.822e-05	5.73167e-06	9.30271e-06	#N/A
Zm00004b034477_T001	GRMZM5G841893			4.4809	5.15709	2.59983	1.12934	36.2423	34.9661	33.5357	39.5787	3.34179	36.0807	10.238	5.86306e-17	1.87919e-19	1.1337e-21	5.21394e-05	FAD/NAD(P)-binding oxidoreductase family protein
Zm00004b023024_T001	GRMZM2G579509			2.26308	2.68999	1.46818	1.0303	12.8746	21.4061	16.5638	31.3765	1.86289	20.5552	10.2358	7.65712e-08	6.81238e-11	1.48061e-12	2.9898e-05	#N/A
Zm00004b032610_T001	#N/A			10.0592	9.1477	6.62206	4.57551	69.2976	89.6581	60.4328	100.119	7.60112	79.8768	10.229	2.0913e-21	1.27518e-23	4.04382e-26	0.000115978	#N/A
Zm00004b025291_T001	GRMZM2G053503			9.40055	12.1716	8.13431	4.18322	73.291	68.049	35.0537	174.488	8.47241	87.7205	10.229	7.00037e-08	6.28964e-11	1.35362e-12	0.000128215	Ethylene-responsive factor-like protein 1%3B Putative AP2/EREBP transcription factor superfamily protein
Zm00004b038099_T001	GRMZM2G083347			8.13765	11.1419	7.11055	4.97632	85.7703	96.2896	44.8634	100.693	7.84161	81.904	10.2151	7.47982e-17	2.35957e-19	1.44633e-21	0.000119251	Putative NAC domain transcription factor superfamily protein
Zm00004b037321_T001	#N/A			0.303428	0.261913	0.104416	0	1.81307	4.7096	1.58163	3.54811	0.167439	2.9131	10.2027	1	0.0299809	0.00342905	4.36831e-06	#N/A
Zm00004b015949_T001	GRMZM2G178209			1.06314	2.45701	2.00625	0.789794	19.5857	14.6961	10.4926	25.5535	1.57905	17.582	10.1928	6.66845e-08	6.02197e-11	1.28944e-12	2.55172e-05	UDP-glycosyltransferase 73D1
Zm00004b024906_T005	GRMZM2G020484			0	0.100418	0	0	0.958033	1.63557	0.43942	2.6627	0.0251044	1.42393	10.1878	1	0.201411	0.0312773	2.22777e-06	Protein NRT1/ PTR FAMILY 8.1
Zm00004b026818_T001	GRMZM2G102674			1.30335	1.28575	1.52173	0.914344	17.4907	17.434	9.17796	12.9115	1.25629	14.2535	10.1849	3.69515e-07	2.97516e-10	7.14508e-12	2.06752e-05	UPA23
Zm00004b012370_T001	#N/A			0	0	0	0	0.423152	1.86382	0.104322	2.25319	0	1.16112	10.1805	1	0.354115	0.0625363	1.85e-06	#N/A
Zm00004b006198_T001	#N/A			15.8264	34.5545	15.6178	1.57646	131.046	149.995	74.3731	319.307	16.8938	168.68	10.1445	3.91866e-05	2.26381e-08	7.57726e-10	0.000246549	#N/A
Zm00004b028311_T001	GRMZM2G098182			1.65364	0.901509	1.34775	0.884272	8.40081	19.3821	8.97473	17.2776	1.19679	13.5088	10.1432	4.1143e-05	2.36454e-08	7.95557e-10	1.96935e-05	DUF679 domain membrane protein 7
Zm00004b037241_T001	GRMZM2G131262			0.697303	0.885145	0	0.694577	9.70945	6.18197	4.88039	7.47344	0.569256	7.06131	10.1327	0.0457486	1.57536e-05	8.84612e-07	1.03219e-05	#N/A
Zm00004b014101_T001	GRMZM2G113583			0.580767	1.00261	0.333089	0	5.33883	10.8868	2.63242	5.52768	0.479117	6.09643	10.1126	0.900866	0.00024634	1.74195e-05	8.95588e-06	Zea mays ARGOS7
Zm00004b032676_T001	GRMZM2G141376			0.180057	0.0777106	0.619611	0	5.76738	2.30361	2.34639	3.2745	0.219344	3.42297	10.1101	1	0.0096879	0.000981041	5.09581e-06	Plant L-ascorbate oxidase
Zm00004b013135_T001	GRMZM5G815077			4.20909	4.06232	4.8186	1.48162	29.5148	53.9389	27.4157	42.4951	3.6429	38.3411	10.1023	4.58455e-12	7.528e-15	8.86486e-17	5.58005e-05	Leucine zipper protein-like; protein
Zm00004b020611_T001	GRMZM2G145440			7.00993	6.90939	5.62316	0.673718	17.4707	64.1398	43.9034	82.6268	5.05405	52.0352	10.099	5.53039e-07	4.31725e-10	1.06938e-11	7.60181e-05	BRASSINOSTEROID INSENSITIVE 1-associated receptor kinase 1
Zm00004b034932_T001	GRMZM2G030138			1.18507	1.10817	0.955795	0.401348	8.39747	9.21912	7.55368	17.0533	0.912596	10.5559	10.0815	0.000639249	2.98575e-07	1.23608e-08	1.53485e-05	Guanylate-binding family protein
Zm00004b012084_T001	AC197764.4_FG003			2.78842	3.16337	2.33034	0.458688	23.8938	23.6113	20.8994	26.1608	2.18521	23.6414	10.0776	1.55944e-11	2.38082e-14	3.01539e-16	3.41595e-05	Protein TIFY 10B
Zm00004b011109_T001	#N/A			1.80085	0.306513	0.763725	0.910548	14.5145	9.92768	9.19734	9.93241	0.945409	10.893	10.0677	0.000150179	7.82998e-08	2.90392e-09	1.5813e-05	#N/A
Zm00004b005434_T004	GRMZM2G019361			0.360542	0	0.243708	0	2.69292	5.59029	0.642013	1.89088	0.151063	2.70403	10.0676	1	0.0518262	0.00636453	4.06193e-06	Guanylate-binding family protein
Zm00004b002777_T001	GRMZM2G038893			2.27279	2.58266	2.42554	0.506655	20.7609	27.1483	15.0288	21.4757	1.94691	21.1034	10.0574	7.61251e-10	9.12771e-13	1.47198e-14	3.05684e-05	WAK-like kinase
Zm00004b020726_T001	GRMZM2G174719			26.2345	32.323	34.5478	12.7565	275.944	296.799	220.137	286.763	26.4654	269.91	10.0553	1.4443e-34	7.22848e-36	2.79276e-39	0.000390006	Adhesive/proline-rich protein%3B Proline-rich family protein
Zm00004b020141_T001	#N/A			0.0688427	0	0.0394836	0	0.474639	0.361338	0.182024	4.64907	0.0270816	1.41677	10.0523	1	0.245929	0.0400545	2.224e-06	#N/A
Zm00004b025144_T001	GRMZM2G467370			13.2481	10.366	10.0854	5.2937	98.7868	102.321	75.2772	125.381	9.74828	100.441	10.0488	4.99951e-25	4.80722e-27	9.66725e-30	0.000145275	#N/A
Zm00004b026923_T001	#N/A			4.60311	4.22165	4.70257	3.02045	40.497	53.067	32.6005	46.7458	4.13694	43.2276	10.0075	2.80187e-16	8.07455e-19	5.4178e-21	6.25752e-05	#N/A
Zm00004b011149_T001	GRMZM2G112548			0.472563	0.326326	0.162618	0	3.63822	4.30521	4.06973	2.37741	0.240377	3.59764	9.99463	1	0.0096879	0.000981041	5.33982e-06	Transcription factor JUNGBRUNNEN 1
Zm00004b004814_T001	GRMZM2G097137			0.634102	0.30408	0.181839	0	4.37185	4.5169	2.71449	4.40674	0.280006	4.0025	9.99309	1	0.00308411	0.000276351	5.92032e-06	Lipid transfer protein
Zm00004b031037_T001	GRMZM2G058314			10.3229	7.32076	6.84642	4.32773	54.0059	73.2689	42.6934	123.82	7.20445	73.4471	9.9754	9.75846e-12	1.52954e-14	1.88693e-16	0.000106912	Anthocyanidin 5%2C3-O-glucosyltransferase
Zm00004b034519_T001	GRMZM2G051219			13.6963	15.5605	17.6183	11.804	115.384	158.947	58.3853	258.485	14.6698	147.8	9.96492	1.5869e-10	2.10744e-13	3.06849e-15	0.000216062	blue fluorescent1
Zm00004b002156_T001	GRMZM2G042538			4.5125	5.16218	5.09818	1.69397	32.2362	47.8796	27.4768	62.4653	4.11671	42.5145	9.96166	6.06287e-12	9.79462e-15	1.17234e-16	6.17869e-05	E3 ubiquitin-protein ligase ATL4
Zm00004b018749_T001	GRMZM2G070465			1.18869	0.684035	1.76119	0.536766	13.8868	11.6612	9.35403	12.1219	1.04267	11.756	9.95104	1.31706e-05	8.27301e-09	2.54672e-10	1.70298e-05	#N/A
Zm00004b004208_T001	GRMZM2G130904			3.93067	2.14074	2.37514	1.04595	20.3789	23.7889	18.7708	37.6026	2.37312	25.1353	9.94736	4.13917e-09	4.51382e-12	8.00366e-14	3.64003e-05	Peroxidase 59
Zm00004b030575_T001	AC209636.2_FG003			2.36567	1.34473	3.07759	0.859805	22.8741	29.6575	14.9726	14.5139	1.91195	20.5045	9.94584	2.49159e-08	2.41667e-11	4.81782e-13	2.96935e-05	Probable carboxylesterase 17
Zm00004b039148_T001	GRMZM2G148441	Zm00001d024946	FNSII1 (CYP93G7)	5.09361	3.43742	4.56793	0.0418195	25.5405	45.4149	25.1165	40.4213	3.2852	34.1233	9.9434	3.09065e-11	4.5185e-14	5.97621e-16	4.95474e-05	flavone synthase typeII1
Zm00004b040398_T001	GRMZM2G086136			1.11968	0.655827	1.16967	0.270858	8.73057	11.424	6.47982	10.5482	0.804008	9.29565	9.92125	0.00104012	4.71494e-07	2.01121e-08	1.34995e-05	Coatomer subunit epsilon-2
Zm00004b033209_T001	GRMZM2G083980			2.83455	2.25852	1.68823	0.147689	21.2968	15.2048	19.2721	18.9742	1.73225	18.687	9.90137	4.84498e-10	5.97408e-13	9.36843e-15	2.69439e-05	Auxin responsive protein
Zm00004b033976_T001	GRMZM2G123107			4.92446	5.56639	6.05216	2.34282	84.2736	34.485	45.1732	32.363	4.72146	49.0737	9.88338	5.23481e-12	8.53966e-15	1.01222e-16	7.00031e-05	Putative O-Glycosyl hydrolase superfamily protein
Zm00004b011362_T002	GRMZM2G152328			0	0.0346734	0.241904	0.353709	1.15396	2.07827	0.59174	6.99114	0.157572	2.70378	9.87745	1	0.0765917	0.0100131	4.07406e-06	Actin-1
Zm00004b027493_T001	GRMZM2G059299			0.929475	0.458459	0.418852	0.329776	7.78152	5.52574	3.86191	8.90682	0.534141	6.519	9.86859	0.159372	4.96795e-05	3.08167e-06	9.51529e-06	G-type lectin S-receptor-like serine/threonine-protein kinase SD2-5
Zm00004b013726_T001	GRMZM2G406089			0.398346	0.114615	0.45693	0.269816	4.27221	3.58426	4.81485	4.33305	0.309927	4.25109	9.86311	1	0.00172048	0.000145979	6.26743e-06	#N/A
Zm00004b015057_T001	GRMZM2G179768			6.01748	5.44389	6.47104	2.11633	36.8337	63.7759	40.2571	63.1742	5.01218	51.0102	9.84437	4.00215e-15	1.01577e-17	7.73871e-20	7.38971e-05	Metalloendoproteinase 1
Zm00004b013290_T001	#N/A			0.95644	1.4677	0.937106	0.449886	7.35744	13.5364	6.74367	15.0999	0.952783	10.6843	9.83257	0.000437832	2.10193e-07	8.46609e-09	1.55057e-05	#N/A
Zm00004b016266_T001	GRMZM2G378452			1.2708	0.219386	0.218653	1.03292	9.92979	9.14757	3.31205	9.67626	0.685439	8.01642	9.83086	0.02212	8.07301e-06	4.27721e-07	1.16546e-05	Protein kinase superfamily protein
Zm00004b004210_T001	GRMZM2G152901			1.42749	1.8284	1.08942	0	10.5033	14.683	8.71409	14.2442	1.08633	12.0361	9.81869	7.13928e-06	4.65707e-09	1.38048e-10	1.74058e-05	Protein kinase superfamily protein
Zm00004b026633_T001	AC205471.4_FG003			2.57774	2.18532	1.06922	0.904185	11.5838	21.175	12.2056	26.6627	1.68412	17.9068	9.81847	9.96321e-07	7.47989e-10	1.92652e-11	2.59805e-05	Heat stress transcription factor A-4a
Zm00004b019535_T001	GRMZM2G122028			2.45089	2.38854	2.72065	1.17813	13.0822	28.3663	10.4819	38.6998	2.18455	22.6575	9.81292	4.0804e-05	2.34911e-08	7.89001e-10	3.31217e-05	DUF1645 family protein
Zm00004b036910_T001	GRMZM2G180080			1.62696	1.16459	1.26312	0.0806348	12.9955	10.6223	11.6463	10.7372	1.03383	11.5003	9.81115	2.42609e-05	1.45798e-08	4.69117e-10	1.66363e-05	Protein HYPER-SENSITIVITY-RELATED 4
Zm00004b017488_T001	#N/A			0	0	0	0	1.95279	0	2.50343	0	0	1.11406	9.80796	1	0.600543	0.125044	1.77493e-06	#N/A
Zm00004b037434_T001	GRMZM2G039757			9.73683	12.2322	10.1906	3.84367	98.2735	106.967	60.9298	94.9509	9.00084	90.2803	9.80676	2.99063e-21	1.79079e-23	5.78279e-26	0.000130422	tolB protein-related
Zm00004b019587_T001	AC198725.4_FG009			1.51275	1.85557	1.64389	0.808931	14.9584	16.1636	9.2476	22.3009	1.45529	15.6676	9.80112	9.07483e-07	6.84893e-10	1.75474e-11	2.26617e-05	Probable WRKY transcription factor 71
Zm00004b011043_T003	GRMZM2G115612			0	2.37082	1.34256	1.05704	9.32485	12.6376	12.7677	17.5694	1.1926	13.0749	9.79688	3.82336e-06	2.6162e-09	7.39299e-11	1.8888e-05	Lipid phosphate phosphatase delta
Zm00004b019814_T001	#N/A			0.111166	0.0959566	0.0956364	0.150595	2.55481	2.00052	2.01552	2.41845	0.113339	2.24732	9.78756	1	0.033754	0.00391443	3.39567e-06	#N/A
Zm00004b034606_T001	#N/A			1.54447	0.392103	2.50109	1.72304	16.8078	18.5973	7.30938	23.1001	1.54017	16.4536	9.78357	2.22944e-06	1.58116e-09	4.31093e-11	2.38648e-05	#N/A
Zm00004b030881_T001	GRMZM2G140817			8.55194	13.8747	13.6941	3.34025	101.569	72.0345	58.8519	160.374	9.86525	98.2074	9.78263	1.82634e-12	3.1985e-15	3.53148e-17	0.000141771	Cytochrome P450 98A3
Zm00004b020374_T001	#N/A			20.2208	17.8799	11.0316	3.17356	132.613	143.392	119.038	126.406	13.0765	130.362	9.77781	3.50073e-28	5.07352e-30	6.76915e-33	0.000187426	#N/A
Zm00004b022145_T002	GRMZM2G447195			0	0	0	0	0	2.7816	0	1.65466	0	1.10906	9.769	1	0.354115	0.0625363	1.76708e-06	hydroxyproline-rich glycoprotein family protein
Zm00004b001824_T001	GRMZM2G125241			0	0.14804	0.122955	0.406586	3.48166	1.38243	3.0771	3.26474	0.169395	2.80148	9.76195	1	0.0518262	0.00636453	4.18708e-06	PLASMODESMATA CALLOSE-BINDING PROTEIN 2
Zm00004b034357_T001	GRMZM2G100750			0.0916549	0.0791147	0	0	1.89576	2.16483	0.83088	1.24623	0.0426924	1.53443	9.75897	1	0.201411	0.0312773	2.37511e-06	Protein LURP-one-related 6
Zm00004b026390_T001	GRMZM2G166176			5.25106	5.19019	2.59814	1.10573	29.1693	30.4482	20.3482	63.4448	3.53628	35.8526	9.75659	4.11801e-08	3.83427e-11	7.96273e-13	5.19849e-05	Glycerol-3-phosphate acyltransferase 5
Zm00004b017426_T001	GRMZM2G374405			0	0	0	0	1.38385	1.89633	0.818804	0.327498	0	1.10662	9.74947	1	0.600543	0.125044	1.76314e-06	#N/A
Zm00004b029678_T001	#N/A			11.1658	11.2388	4.41264	0.988813	50.0982	99.5811	54.6794	70.9753	6.95152	68.8335	9.74392	5.03084e-13	9.5101e-16	9.72783e-18	9.98266e-05	#N/A
Zm00004b031767_T001	#N/A			0	0	0	0	2.082	0	2.33059	0	0	1.10315	9.72173	1	0.600543	0.125044	1.75755e-06	#N/A
Zm00004b019108_T001	GRMZM2G175444			1.16371	0.904041	2.40273	0.551759	12.1686	19.2403	9.75818	13.133	1.25556	13.575	9.71715	3.13738e-06	2.1848e-09	6.06655e-11	1.9611e-05	Lachrymatory-factor synthase
Zm00004b016998_T002	GRMZM2G014805			0.0521034	0	0.0149415	0.38821	0	4.53192	0	4.32154	0.113814	2.21337	9.71699	1	0.203635	0.0316816	3.37917e-06	Ubiquitin carboxyl-terminal hydrolase 13
Zm00004b013713_T001	GRMZM2G133430			45.9474	23.5148	37.2605	25.0848	315.344	349.748	307.844	336.442	32.9519	327.344	9.7138	2.18909e-45	3.12728e-46	4.23291e-50	0.000470123	#N/A
Zm00004b028718_T001	GRMZM2G334574			1.33075	1.98408	1.07546	1.22914	17.8401	16.7363	9.41332	16.23	1.40486	15.0549	9.70722	3.22021e-07	2.62019e-10	6.22672e-12	2.171e-05	UPA23
Zm00004b038181_T001	GRMZM2G181227			24.7746	17.2241	21.4743	1.89829	139.207	158.027	154.426	191.04	16.3428	160.675	9.70351	5.4374e-19	2.34371e-21	1.0514e-23	0.000230858	3-hydroxyisobutyryl-CoA hydrolase 1
Zm00004b013904_T001	#N/A			3.07978	3.55883	1.88031	0.942093	20.035	32.4604	14.1847	30.1235	2.36526	24.2009	9.65934	1.24637e-08	1.26663e-11	2.41002e-13	3.50788e-05	#N/A
Zm00004b023763_T001	GRMZM2G071478			1.57284	1.46011	1.02122	0.804038	13.4016	15.3872	7.83533	15.7368	1.21455	13.0902	9.65082	4.69949e-06	3.17105e-09	9.08711e-11	1.88838e-05	Putative lysM-domain receptor-like protein kinase family protein
Zm00004b027830_T001	GRMZM2G405094			3.06874	5.1322	5.06007	2.16519	29.8998	41.0586	21.5163	61.8061	3.85655	38.5702	9.63714	3.79046e-09	4.15165e-12	7.32937e-14	5.59295e-05	Putative MYB DNA-binding domain superfamily protein
Zm00004b003057_T003	GRMZM2G113840			0	0	0	0	1.5591	1.14454	0.589372	1.07617	0	1.09229	9.63619	1	0.600543	0.125044	1.74031e-06	Phosphatidylinositol/phosphatidylcholine transfer protein SFH13
Zm00004b028253_T001	GRMZM2G044576			0.290836	0.502088	0.750619	0.0328326	5.68136	5.01573	2.41681	6.78856	0.394094	4.97562	9.62667	1	0.00146436	0.000122209	7.28474e-06	Putative GATA transcription factor family protein
Zm00004b031138_T001	GRMZM2G096491			0	0	0	0	0	2.21135	0	2.14742	0	1.08969	9.61581	1	0.600543	0.125044	1.73621e-06	Mov34/MPN/PAD-1 family protein
Zm00004b025298_T002	GRMZM5G842965			2.4674	0.39441	1.72961	1.48558	17.1166	16.4454	5.6955	24.4785	1.51925	15.934	9.61545	4.70868e-05	2.67387e-08	9.10489e-10	2.31121e-05	cAMP-regulated phosphoprotein 19-related protein
Zm00004b029509_T001	GRMZM2G096403			0.164397	0.141904	0	0	1.13344	2.58864	0.745155	2.90589	0.0765753	1.84328	9.61402	1	0.112026	0.0156441	2.81196e-06	#N/A
Zm00004b034701_T001	#N/A			0.777347	1.06569	0.590075	0.0929169	6.14761	9.10308	6.68419	7.27436	0.631507	7.30231	9.60929	0.134724	4.25266e-05	2.60508e-06	1.06046e-05	#N/A
Zm00004b014214_T001	#N/A			0.389605	2.52225	2.51383	0.659739	7.38692	28.0449	10.2646	17.4816	1.52135	15.7945	9.60704	0.000593974	2.7873e-07	1.14853e-08	2.30489e-05	#N/A
Zm00004b030517_T002	GRMZM5G869788			0	0	0	0.520718	0.765599	5.85085	0.987292	1.84668	0.130179	2.36261	9.60485	1	0.0999665	0.0136894	3.56318e-06	Glycosyltransferase family 61 protein
Zm00004b024944_T001	#N/A			0.181702	0.470524	0.625272	0.492297	7.7253	3.67859	2.67667	7.65885	0.442449	5.43486	9.59647	1	0.000484868	3.62835e-05	7.93743e-06	#N/A
Zm00004b025302_T001	GRMZM2G009719			16.9813	30.0419	17.0061	8.93818	141.303	129.084	63.5065	364.427	18.2419	174.58	9.58998	9.5315e-07	7.16116e-10	1.84305e-11	0.000253528	Adenine nucleotide alpha hydrolases-like superfamily protein
Zm00004b039612_T001	GRMZM2G132875			31.2461	26.1649	37.3589	11.7814	261.035	279.791	211.913	283.059	26.6378	258.95	9.58108	7.36302e-30	1.29176e-31	1.42374e-34	0.000372135	NAD(P)-linked oxidoreductase superfamily protein
Zm00004b000745_T001	GRMZM2G003506			4.14536	2.74991	3.20302	0.727954	28.5804	24.8231	25.3136	31.5745	2.70656	27.5729	9.57979	2.6857e-12	4.59881e-15	5.19318e-17	3.95708e-05	Cytochrome b561 and DOMON domain-containing protein
Zm00004b032638_T001	GRMZM2G136300			9.87516	10.4307	10.1444	10.5393	84.77	122.907	64.5275	129.193	10.2474	100.349	9.56435	2.34303e-18	9.22453e-21	4.53057e-23	0.00014515	Amino acid permease 6
Zm00004b029284_T001	GRMZM2G378762			9.04415	10.5769	11.6292	5.73075	76.7708	123.161	40.7736	117.684	9.24523	89.5973	9.55989	8.14242e-12	1.2904e-14	1.57445e-16	0.00013031	#N/A
Zm00004b019351_T001	GRMZM2G092867			0.472701	0.345253	0.125128	0.541843	2.38162	6.17546	2.38981	7.91054	0.371231	4.71436	9.55595	1	0.00253218	0.000223028	6.90595e-06	Metal ion binding protein
Zm00004b009945_T001	GRMZM2G365160			1.55683	1.79717	1.61367	0.254098	17.0488	13.9449	8.84199	15.4299	1.30544	13.8164	9.53106	6.76456e-07	5.1796e-10	1.30802e-11	1.9887e-05	Phospho-2-dehydro-3-deoxyheptonate aldolase 2 chloroplastic
Zm00004b015925_T001	GRMZM2G305900			0.271956	0.547744	0.233964	0	5.36463	3.10976	1.48949	4.62224	0.263416	3.64653	9.52305	1	0.0096879	0.000981041	5.38021e-06	HXXXD-type acyl-transferase family protein
Zm00004b000707_T001	GRMZM2G140674			0.886056	0.30593	1.27046	0.440119	9.70645	7.37466	2.87827	12.5296	0.72564	8.12224	9.50216	0.046753	1.60553e-05	9.04034e-07	1.17785e-05	#N/A
Zm00004b004680_T001	GRMZM2G039639			500.275	576.337	461.167	130.161	4244.95	4279.01	3299.85	3954.29	416.985	3944.53	9.49966	3.62511e-16	1.02986e-18	7.00964e-21	0.00565594	Protein P21
Zm00004b034700_T001	#N/A			1.67951	1.56124	1.37079	0.0291693	10.1444	13.9011	14.9813	10.3642	1.16018	12.3478	9.4903	2.12648e-05	1.29584e-08	4.11183e-10	1.77806e-05	#N/A
Zm00004b023163_T001	#N/A			1.53817	0.720761	0.83178	0.506049	8.78698	11.8631	5.27879	13.2658	0.89919	9.79865	9.47955	0.00175308	7.67885e-07	3.38983e-08	1.41478e-05	#N/A
Zm00004b009072_T001	GRMZM2G125482	Zm00001d005823		2.25278	2.48305	4.65136	1.54938	32.7364	25.9614	19.1654	32.1861	2.73414	27.5123	9.47726	3.55376e-11	5.13549e-14	6.87168e-16	3.95041e-05	Flavonoid 3-monooxygenase
Zm00004b019240_T001	#N/A			0.171545	0.296148	0.0368949	0.0871457	3.10465	2.3153	2.08967	2.50743	0.147933	2.50426	9.46463	1	0.0878547	0.0117437	3.7486e-06	#N/A
Zm00004b037880_T001	GRMZM2G031317			5.08341	5.46248	5.80125	2.45943	65.5656	39.3222	24.5696	55.5773	4.70164	46.2587	9.45621	1.03268e-11	1.60854e-14	1.99683e-16	6.63854e-05	Phytosulfokines 2
Zm00004b008249_T001	GRMZM2G118800			41.4984	36.7845	34.6366	10.8141	270.888	332.901	254.993	320.045	30.9334	294.707	9.4502	9.04948e-26	9.62711e-28	1.74984e-30	0.000423114	Aldehyde dehydrogenase
Zm00004b040563_T001	#N/A			7.78047	10.7323	6.10293	2.5489	52.8247	50.132	30.2529	127.468	6.79116	65.1693	9.44959	2.50582e-07	2.08031e-10	4.84534e-12	9.43048e-05	#N/A
Zm00004b003847_T001	GRMZM2G075247			0.0639102	0.147109	0.384874	0.115437	3.05994	2.56379	1.15873	4.3739	0.177833	2.78909	9.44877	1	0.0518262	0.00636453	4.1537e-06	G-type lectin S-receptor-like serine/threonine-protein kinase B120
Zm00004b006039_T001	GRMZM2G150468			1.08558	0.405211	0.0757235	0	5.49543	6.03893	4.4551	3.43084	0.391628	4.85507	9.44406	1	0.00253218	0.000223028	7.09655e-06	Protein NRT1/ PTR FAMILY 2.13
Zm00004b019441_T001	GRMZM2G453805			502.403	534.094	453.782	215.641	4321.61	4115.09	3180.31	4536.06	426.48	4038.27	9.43986	5.29126e-30	9.62047e-32	1.02314e-34	0.00578957	chitinase chem5
Zm00004b020335_T001	GRMZM2G092101			23.5171	33.2173	33.5969	16.444	290.541	266.267	185.41	281.842	26.6938	256.015	9.43916	5.5991e-31	1.24424e-32	1.08266e-35	0.000367268	F-box/kelch-repeat protein SKIP11
Zm00004b039904_T001	AC206901.3_FG005			0.741344	0.941048	0.41268	0.206765	5.21145	7.79861	2.61902	10.7916	0.575459	6.60516	9.41956	0.222567	6.77526e-05	4.30365e-06	9.59968e-06	myb domain protein 15
Zm00004b025621_T001	GRMZM2G359664			0.0551149	0.118935	0.284492	0.186658	2.05829	3.62639	1.12418	3.67204	0.1613	2.62022	9.41827	1	0.0878547	0.0117437	3.91166e-06	Rop guanine nucleotide exchange factor 9
Zm00004b031965_T001	AC193630.3_FG004			0.894625	0.297009	0.296018	0.0466128	4.1911	5.65028	4.21099	4.95925	0.383566	4.75291	9.3975	1	0.00253218	0.000223028	6.94699e-06	#N/A
Zm00004b030489_T001	GRMZM2G132478			1.88404	1.97863	2.83647	0.276497	16.5257	20.696	15.4782	18.6153	1.74391	17.8288	9.39737	3.1198e-09	3.45493e-12	6.03256e-14	2.55787e-05	cytochrome P450 family 94 subfamily D polypeptide 2
Zm00004b002951_T001	GRMZM2G059064			2.98282	1.85951	1.99587	0.448975	18.2802	25.3479	14.2712	16.2229	1.82179	18.5306	9.39563	7.97004e-09	8.31079e-12	1.54112e-13	2.66295e-05	VQ motif family protein
Zm00004b037035_T001	GRMZM2G019974			0.423521	1.26289	1.58991	0.23471	7.38844	6.27913	3.57757	20.3645	0.877759	9.40242	9.39373	0.527067	0.000150247	1.01916e-05	1.36859e-05	Organic cation/carnitine transporter 3
Zm00004b027857_T001	GRMZM2G084979			0.0963442	0	0.248655	0.0652579	1.66062	2.92576	1.63761	1.96499	0.102564	2.04724	9.38984	1	0.0617266	0.00782522	3.0945e-06	Protein YLS9
Zm00004b005593_T001	GRMZM2G061626			7.95793	8.18234	6.14144	3.32926	31.8709	76.6061	22.1462	111.864	6.40274	60.6217	9.37399	1.51503e-05	9.44533e-09	2.92952e-10	8.85006e-05	ZFP16-2
Zm00004b014716_T001	GRMZM2G071277			0.406157	0.175293	1.22296	0.137553	5.95057	8.56534	3.91206	4.41801	0.485491	5.7115	9.36208	1	0.000275474	1.96714e-05	8.30817e-06	brassinosteroid-responsive RING-H2
Zm00004b034564_T001	GRMZM2G092718			0.247249	0.640262	0.638126	0.0558241	5.96636	4.54213	3.36209	5.49102	0.395365	4.8404	9.34844	1	0.00253218	0.000223028	7.0671e-06	Copper transport protein family
Zm00004b019174_T001	GRMZM2G131099			119.749	94.9011	87.5196	27.0647	649.845	927.497	715.838	779.282	82.3086	768.116	9.33461	6.95245e-18	2.49192e-20	1.34435e-22	0.00110147	#N/A
Zm00004b014427_T001	GRMZM2G029048	Zm00001d017275	PAL9	30.2435	27.9253	27.4253	10.316	233.351	249.324	189.014	235.695	23.9775	226.846	9.32274	3.02793e-32	8.18359e-34	5.85492e-37	0.00032478	phenylalanine ammonia lyase9
Zm00004b006960_T001	GRMZM2G064631			0	0	0	0	0.364321	2.13959	0.838299	0.862188	0	1.0511	9.31055	1	0.600543	0.125044	1.67469e-06	OSJNBb0070J16.14 protein; OSJNBb0072M01.10 protein; protein
Zm00004b027891_T001	GRMZM2G115422			0	0.140235	0	0	1.49348	2.14704	0.184097	1.71198	0.0350587	1.38415	9.30334	1	0.201411	0.0312773	2.14815e-06	HXXXD-type acyl-transferase family protein
Zm00004b032840_T002	GRMZM2G342738			10.5251	10.3363	6.88592	3.1163	68.9446	84.0703	53.2056	88.0079	7.71589	73.5571	9.30048	3.76684e-19	1.68917e-21	7.2837e-24	0.000105646	#N/A
Zm00004b024268_T001	GRMZM2G119578			0.0444507	0.0767379	0.0382409	0.0301083	2.50282	0.649936	2.06517	0.785714	0.0473844	1.50091	9.29929	1	0.201411	0.0312773	2.31399e-06	Galactose mutarotase-like superfamily protein
Zm00004b017481_T001	GRMZM2G110369			0.145532	0.031405	0.876406	0.197149	0.418073	6.75197	7.50346	1.43462	0.312623	4.02703	9.29879	1	0.00772737	0.00076159	5.90653e-06	Protein DOWNY MILDEW RESISTANCE 6
Zm00004b005899_T002	GRMZM2G051974			0.812002	0	0.616381	0.194119	4.93975	6.12438	2.57096	6.00748	0.405625	4.91064	9.29698	1	0.00146436	0.000122209	7.16245e-06	barley mlo defense gene homolog9
Zm00004b018398_T001	#N/A			1.69118	2.2984	2.50742	0.706803	17.614	21.7328	11.7022	21.4783	1.80095	18.1318	9.29486	1.67674e-08	1.66508e-11	3.2422e-13	2.60315e-05	#N/A
Zm00004b027174_T001	GRMZM2G043117			0.0704558	0.0608161	0	0	1.53824	0.713195	0.319352	2.87396	0.032818	1.36119	9.29317	1	0.354115	0.0625363	2.1152e-06	Plant-specific domain TIGR01570 family protein
Zm00004b016009_T003	GRMZM5G831408			1.64594	2.33216	0.828228	0.65209	13.9888	15.8927	10.2406	16.0037	1.36461	14.0314	9.29302	1.80956e-06	1.30278e-09	3.49903e-11	2.01328e-05	Protein NETWORKED 4A
Zm00004b004024_T001	#N/A			0	0.12331	0	0	2.134	0.482022	0.809392	1.9424	0.0308274	1.34195	9.29122	1	0.354115	0.0625363	2.08778e-06	#N/A
Zm00004b037542_T001	GRMZM2G435986			1.09662	0.105176	0.314475	0.330128	6.44062	7.26341	1.24265	6.79269	0.461601	5.43484	9.2827	1	0.000484868	3.62835e-05	7.9065e-06	#N/A
Zm00004b003018_T003	GRMZM2G048616			27.3007	22.9646	18.2971	17.3656	212.621	210.593	157.223	233.083	21.482	203.38	9.27183	1.90901e-34	9.09052e-36	3.69133e-39	0.000291112	Aldolase-type TIM barrel family protein
Zm00004b019351_T002	GRMZM2G092867			0.944613	0	0.580464	0.548422	2.48102	7.51295	2.37017	11.2843	0.518375	5.9121	9.2559	1	0.000757034	5.90362e-05	8.65091e-06	Metal ion binding protein
Zm00004b016113_T001	AC190933.3_FG004			4.15434	13.6714	2.38265	0.117246	44.8531	37.3802	19.909	87.6718	5.08141	47.4535	9.25525	0.000420924	2.03149e-07	8.13915e-09	6.85067e-05	#N/A
Zm00004b014799_T001	GRMZM2G060919			0.507819	0.925383	0.663405	0.305748	6.91592	7.2347	4.45435	8.33692	0.600589	6.73547	9.25507	0.0854827	2.80271e-05	1.65293e-06	9.75189e-06	Lysine-specific demethylase REF6
Zm00004b037394_T001	GRMZM2G459663			4.16311	3.41822	3.93094	1.71942	32.5531	38.4869	36.2441	22.0901	3.30792	32.3436	9.25483	2.94391e-13	5.71634e-16	5.69246e-18	4.61679e-05	EF hand family protein
Zm00004b015844_T001	GRMZM2G475984			16.5101	25.4014	6.31271	2.79574	132.274	101.616	133.212	113.387	12.755	120.122	9.22891	6.95155e-19	2.95811e-21	1.34418e-23	0.000170399	Probable WRKY transcription factor 50
Zm00004b012708_T001	GRMZM2G164242			0.426079	0.763857	0.592129	0.910204	5.91291	9.87941	3.08261	10.6955	0.673067	7.39261	9.2288	0.101905	3.29576e-05	1.97047e-06	1.06946e-05	Serine/threonine-protein kinase STY46
Zm00004b009645_T001	GRMZM2G475265			1.18627	0.393831	0.70653	0.525369	4.24666	9.18566	3.51569	13.5861	0.702999	7.63353	9.22684	0.281631	8.43964e-05	5.44572e-06	1.10933e-05	Aspartic proteinase nepenthesin-1
Zm00004b026446_T001	AC197705.4_FG001			0.0263425	0.250122	0.0453249	0	0.968639	0.533309	0.0597008	5.58759	0.0804473	1.78731	9.2251	1	0.15698	0.023306	2.73503e-06	pyruvate decarboxylase1
Zm00004b008367_T001	GRMZM2G348855			0.0655507	0.339492	0.451146	0.177601	3.38957	3.8338	2.59979	4.09994	0.258447	3.48077	9.22309	1	0.0096879	0.000981041	5.12422e-06	F-box domain containing protein
Zm00004b033647_T001	GRMZM2G151468			9.95748	9.57663	7.79967	4.89192	55.4445	104.632	42.313	99.6634	8.05643	75.5133	9.22261	3.38126e-12	5.69693e-15	6.53813e-17	0.000109262	#N/A
Zm00004b003004_T001	GRMZM2G023791			4.65436	5.10338	7.35897	3.87684	45.5327	68.9028	27.9388	57.2989	5.24839	49.9183	9.22159	3.89754e-12	6.50674e-15	7.53642e-17	7.20113e-05	#N/A
Zm00004b038971_T001	#N/A			0.726807	0.156841	0.208424	0.0820494	1.87913	4.08732	2.60804	6.67062	0.293531	3.81128	9.22133	1	0.00548914	0.000521572	5.59367e-06	#N/A
Zm00004b033113_T001	GRMZM2G029690			0	0	0	0	1.32235	1.1505	0.289782	1.39086	0	1.03837	9.20989	1	0.600543	0.125044	1.65441e-06	Putative RING zinc finger domain superfamily protein
Zm00004b030376_T001	GRMZM2G055699			0	0	1.09104	0.897186	7.25403	3.8671	6.51478	5.24977	0.497055	5.72142	9.20263	1	0.000275474	1.96714e-05	8.3046e-06	Non-cyanogenic beta-glucosidase
Zm00004b032610_T002	#N/A			4.10696	7.88007	7.62741	2.81281	68.9486	34.3032	35.6234	75.2393	5.60681	53.5286	9.2018	3.38398e-12	5.69693e-15	6.54338e-17	7.63717e-05	#N/A
Zm00004b027499_T001	GRMZM2G040309			0.141554	0.162915	0.0405928	0.1598	2.11455	2.91885	1.4971	2.3738	0.126215	2.22608	9.19992	1	0.146884	0.0215202	3.34085e-06	Protein CLT3 chloroplastic
Zm00004b031252_T002	GRMZM2G040102			1.03492	0.933925	0.687989	0.477949	6.00012	5.34384	2.61199	19.3167	0.783695	8.31816	9.19545	1	0.000407398	2.98955e-05	1.21163e-05	Expressed protein; protein
Zm00004b032558_T001	GRMZM5G812126			1.2997	1.47246	0.279533	0.275107	6.34728	11.6945	7.36388	10.051	0.831702	8.86417	9.19251	0.00355491	1.47813e-06	6.87391e-08	1.27668e-05	DUF679 domain membrane protein 7
Zm00004b017785_T001	#N/A			151.308	100.806	223.419	55.1945	1024.52	1331.65	658.036	1855.32	132.682	1217.38	9.1854	3.52994e-10	4.44577e-13	6.82563e-15	0.00175613	#N/A
Zm00004b000983_T001	GRMZM2G019567			0.234498	0.134943	0.0336231	0	1.7964	2.10998	0.88575	3.13533	0.100766	1.98187	9.18048	1	0.0617266	0.00782522	2.99328e-06	Serine/threonine-protein kinase WAG2
Zm00004b027112_T001	GRMZM2G091358			0.727318	0.652918	0.450512	0.216763	4.51307	6.93696	3.69228	8.22793	0.511878	5.84256	9.17484	1	0.000275474	1.96714e-05	8.47402e-06	Putative DUF1221-domain containing protein kinase family protein
Zm00004b035910_T001	#N/A			3.67381	4.723	5.98492	1.40305	18.8173	45.4525	14.172	69.7744	3.94619	37.054	9.17461	0.000204576	1.04163e-07	3.95576e-09	5.39333e-05	#N/A
Zm00004b010021_T001	GRMZM2G077500			0.948733	1.36488	1.00664	0.428411	11.3742	9.9949	7.34631	10.6209	0.937166	9.83409	9.17134	0.0016642	7.32483e-07	3.21796e-08	1.41398e-05	Probable protein phosphatase 2C 35
Zm00004b001926_T001	GRMZM2G143703			2.20518	2.55065	2.92156	1.09037	24.3513	24.1079	15.1179	22.5778	2.19194	21.5388	9.16332	7.02247e-10	8.44047e-13	1.35789e-14	3.08231e-05	Catalytic/ hydrolase
Zm00004b002933_T001	GRMZM2G073764			0	0	0	0	1.83095	0.448033	0.225696	1.62489	0	1.03239	9.16256	1	0.600543	0.125044	1.64487e-06	#N/A
Zm00004b030686_T001	#N/A			0.207371	0.208831	0.386535	0.117051	3.85232	4.04276	1.37074	3.47753	0.229947	3.18584	9.15192	1	0.0171253	0.00183817	4.70084e-06	#N/A
Zm00004b027286_T001	GRMZM2G006352			2.01048	2.36646	1.13211	1.46082	15.2475	14.3898	8.11868	30.915	1.74247	17.1677	9.13097	8.30195e-05	4.49035e-08	1.6053e-09	2.47347e-05	Putative MYB DNA-binding domain superfamily protein
Zm00004b002993_T001	#N/A			0	0	0	0	0.7791	1.54073	0.736942	1.05359	0	1.02759	9.12465	1	0.600543	0.125044	1.63723e-06	#N/A
Zm00004b022099_T001	GRMZM2G081582	Zm00001d051163	PAL5	11.7082	14.4057	13.8568	4.39608	106.763	109.035	78.5534	119.442	11.0917	103.448	9.12413	2.1592e-24	1.89403e-26	4.1751e-29	0.000147872	phenylalanine ammonia lyase5
Zm00004b026436_T001	GRMZM2G030673			3.30005	3.6985	4.21275	2.14513	35.5047	30.741	25.2416	36.8012	3.33911	32.0721	9.10932	4.44212e-13	8.41311e-16	8.58945e-18	4.57829e-05	Putative calcium-dependent protein kinase family protein
Zm00004b022204_T001	GRMZM2G180775			0	0	0.0360005	0	1.49065	0.800124	0.663865	1.47936	0.00900013	1.1085	9.10116	1	0.600543	0.125044	1.75145e-06	Probable receptor-like protein kinase
Zm00004b024772_T002	GRMZM2G334457			0.290601	0.0200672	0.0400006	0.0314937	0.0934995	7.25602	0.0131719	0.0158052	0.0955405	1.84463	9.09609	1	0.217642	0.0342101	2.8915e-06	Paired amphipathic helix protein Sin3-like 3
Zm00004b024226_T001	GRMZM2G304712			14.3468	16.4524	21.9819	10.3618	146.567	138.252	79.6468	219.191	15.7857	145.914	9.09586	2.5797e-15	6.64872e-18	4.98821e-20	0.000209443	UDP-glycosyltransferase 84A1
Zm00004b022167_T001	GRMZM2G496770			0	0	0.0553998	0	1.33194	1.66585	1.16754	0.437795	0.0138499	1.15078	9.08042	1	0.354115	0.0625363	1.8109e-06	myb domain protein 19
Zm00004b001598_T001	#N/A			5.02087	5.74496	3.01357	0.996526	30.6451	39.8451	32.1521	37.8812	3.69398	35.1309	9.07257	2.18162e-14	4.99226e-17	4.21846e-19	5.0159e-05	#N/A
Zm00004b007320_T001	#N/A			11.5813	21.1042	10.9781	6.57337	147.866	102.156	83.0545	132.465	12.5592	116.385	9.06914	3.64901e-21	2.13392e-23	7.05586e-26	0.000165743	#N/A
Zm00004b033517_T001	GRMZM2G438121			0.213547	0.552987	0.489904	0.433932	4.82589	7.60578	2.98446	4.35538	0.422592	4.94288	9.06581	1	0.00146436	0.000122209	7.18616e-06	#N/A
Zm00004b036586_T001	GRMZM2G104622			0.211367	0.182448	0	0.214752	0.728642	4.63577	2.63465	1.72438	0.152142	2.43086	9.06022	1	0.0878547	0.0117437	3.62486e-06	#N/A
Zm00004b008114_T002	GRMZM2G479125			4.11739	14.2162	11.7417	0.18076	61.3749	67.106	69.2939	83.354	7.564	70.2822	9.05566	3.81991e-17	1.2607e-19	7.38633e-22	0.000100111	Rhomboid-like protein 19
Zm00004b015045_T001	GRMZM2G151257			1.29698	0.559762	0.606406	0.725713	8.39128	8.72079	5.3356	11.156	0.797214	8.40092	9.04525	0.0120528	4.62857e-06	2.33058e-07	1.20848e-05	Endoglucanase 1
Zm00004b007068_T001	#N/A			1.27109	3.29153	0.425256	0.478311	17.1214	16.4408	9.0422	12.0021	1.36655	13.6516	9.03701	1.94319e-06	1.39197e-09	3.75743e-11	1.9533e-05	#N/A
Zm00004b031829_T001	GRMZM2G074611			33.1018	31.8157	21.2271	14.6494	251.674	168.109	266.02	248.375	25.1985	233.545	9.0319	2.20404e-35	1.29649e-36	4.26181e-40	0.000329806	Dirigent
Zm00004b005248_T001	#N/A			0.200329	0.311256	0.137874	0.162829	1.93365	4.14582	2.22465	3.26864	0.203072	2.89319	9.02989	1	0.0299809	0.00342905	4.27841e-06	#N/A
Zm00004b034522_T002	GRMZM2G317931			0	0.311859	0	1.01966	8.64909	0.270904	7.9151	0	0.332879	4.20877	9.02051	1	0.0289449	0.00328111	6.00599e-06	Det1 complexing ubiquitin ligase
Zm00004b009077_T002	GRMZM2G061885			0	0.0210105	0	0	0	0	4.33039	0	0.00525262	1.0826	9.01777	1	0.720676	0.157956	1.6842e-06	Phospholipid:diacylglycerol acyltransferase 1
Zm00004b018508_T001	GRMZM2G463415			0.831199	1.43495	2.28145	0.214478	11.2341	14.2903	8.56667	13.8851	1.19052	11.994	9.00875	3.85786e-05	2.23385e-08	7.45971e-10	1.71686e-05	ENTH/VHS family protein
Zm00004b009714_T001	GRMZM2G319375			0	0	0	0	1.21029	0.987192	0.298378	1.55145	0	1.01183	9	1	0.600543	0.125044	1.61211e-06	Toll-Interleukin-Resistance (TIR) domain family protein
Zm00004b015495_T001	GRMZM2G002124			2.28405	2.07353	1.69394	0.986933	18.7341	21.4374	10.8883	17.6164	1.75961	17.1691	8.99	7.34012e-08	6.55953e-11	1.41931e-12	2.45406e-05	Protein kinase superfamily protein
Zm00004b027301_T001	#N/A			0	0.510855	0.678867	0.40087	4.08039	2.88448	5.81221	5.9012	0.397648	4.66957	8.98712	1	0.00437591	0.000405302	6.79101e-06	#N/A
Zm00004b007061_T001	GRMZM2G352379			0.169094	0	0	0	1.70016	1.18866	0.86225	1.83934	0.0422735	1.3976	8.97762	1	0.201411	0.0312773	2.15778e-06	#N/A
Zm00004b017265_T001	GRMZM2G444621			2.80248	1.47246	1.78203	0.990385	12.0412	25.9016	7.73208	22.0348	1.76184	16.9274	8.95179	8.64447e-05	4.66261e-08	1.67153e-09	2.44374e-05	Calmodulin-like protein 11
Zm00004b032437_T001	GRMZM2G062618			0.160851	0	0.13838	0	1.7251	1.2664	1.21514	2.5516	0.0748077	1.68956	8.94258	1	0.112026	0.0156441	2.56987e-06	Protein MIZU-KUSSEI 1
Zm00004b037646_T001	#N/A			0.0514421	0.177615	0.132767	0	1.24134	2.60364	0.7578	2.72788	0.090456	1.83267	8.9419	1	0.112026	0.0156441	2.7724e-06	#N/A
Zm00004b025687_T001	#N/A			0.265564	0.22923	0	0	1.22063	2.09082	0.902784	4.33305	0.123699	2.13682	8.94109	1	0.033754	0.00391443	3.20278e-06	#N/A
Zm00004b007113_T001	GRMZM2G102183			5.85842	11.6839	6.16767	0.525463	75.8333	55.5114	30.2524	60.3064	6.05886	55.4759	8.93483	5.40927e-11	7.64021e-14	1.04596e-15	7.91626e-05	malate synthase1
Zm00004b010355_T001	GRMZM2G099765			0	0.0798211	0	0	1.32825	1.92414	0.733512	0.754415	0.0199553	1.18508	8.92756	1	0.354115	0.0625363	1.8556e-06	KDEL-tailed cysteine endopeptidase CEP1
Zm00004b013140_T001	#N/A			0	0	0.50915	0	2.38023	2.99542	1.6766	1.60942	0.127288	2.16542	8.92436	1	0.146884	0.0215202	3.24244e-06	#N/A
Zm00004b023026_T002	GRMZM2G161566			24.3104	23.3424	24.038	16.443	145.913	226.599	132.409	290.582	22.0335	198.876	8.91887	2.77626e-18	1.0637e-20	5.36828e-23	0.000285464	Shikimate kinase 1 chloroplastic
Zm00004b000800_T001	AC208897.3_FG004			74.2147	85.4813	71.5988	33.0647	553.227	724.383	396.53	683.569	66.0899	589.427	8.91469	4.79707e-22	3.09489e-24	9.2758e-27	0.00084435	Sugar transport protein 13
Zm00004b006353_T001	GRMZM2G068967			3.42151	5.90676	3.26174	1.94171	29.2216	35.6746	21.167	48.9112	3.63293	33.7436	8.90677	5.07871e-10	6.2239e-13	9.82038e-15	4.83164e-05	Ethylene-responsive transcription factor 4
Zm00004b014218_T001	GRMZM5G882364			8.01833	8.79577	7.18559	1.35779	38.9667	79.6632	44.8625	67.2322	6.33937	57.6811	8.90546	1.27664e-12	2.27972e-15	2.46857e-17	8.27555e-05	Copper transport protein family
Zm00004b000575_T001	GRMZM2G061806			5.34059	7.68315	6.77832	1.69705	55.989	54.1348	34.256	53.6999	5.37478	49.5199	8.89801	2.10865e-16	6.25713e-19	4.07737e-21	7.05965e-05	hydroxycinnamoyltransferase1
Zm00004b004254_T001	GRMZM2G046700			1.48775	1.54762	1.24709	0.490937	9.55598	16.5186	8.08349	13.2784	1.19335	11.8591	8.89793	0.000115138	6.09195e-08	2.22635e-09	1.69658e-05	Sugar transport protein 3
Zm00004b028124_T001	GRMZM2G139175			3.8662	4.23258	4.7052	2.49099	25.5721	48.3631	25.1108	42.5678	3.82374	35.4034	8.89349	7.26521e-11	1.00906e-13	1.40483e-15	5.07704e-05	#N/A
Zm00004b018861_T001	GRMZM2G049654			0	0	0	0	0.498961	0.759708	0.109343	2.62405	0	0.998016	8.89086	1	0.600543	0.125044	1.59012e-06	#N/A
Zm00004b040119_T001	GRMZM2G142832			0.524258	0.512866	0.420951	0.591836	7.10856	5.07099	4.91098	5.5601	0.512478	5.66266	8.88951	1	0.000484868	3.62835e-05	8.18602e-06	Probable serine/threonine-protein kinase Cx32 chloroplastic
Zm00004b034565_T003	GRMZM2G393334			0.872986	0.690748	0.675926	0.167538	0	1.21098	0	23.8389	0.6018	6.26246	8.88817	1	0.0838182	0.0110859	9.27626e-06	brown midrib4
Zm00004b021412_T002	AC217947.4_FG002			1.25134	2.629	3.37177	0.239882	5.15475	19.0135	18.1929	28.8283	1.873	17.7973	8.86512	0.000239229	1.20034e-07	4.62581e-09	2.55297e-05	NADPH--cytochrome P450 reductase
Zm00004b011268_T001	GRMZM2G014672			0.913854	0.871854	0.74481	0.260628	6.74275	8.22272	2.77962	11.5101	0.697786	7.3138	8.85766	0.183013	5.64159e-05	3.53881e-06	1.05274e-05	Transmembrane BAX inhibitor motif-containing protein 4
Zm00004b036460_T001	GRMZM2G054277			2.09708	2.25346	2.09867	1.71032	15.2453	26.4747	10.4753	25.0807	2.03988	19.319	8.8567	1.03015e-06	7.71073e-10	1.99194e-11	2.77246e-05	#N/A
Zm00004b009710_T001	GRMZM2G418415			0	0	0	0	0	1.11273	0	2.85852	0	0.992812	8.84976	1	0.600543	0.125044	1.58184e-06	alpha/beta-Hydrolases superfamily protein
Zm00004b025146_T001	GRMZM2G112686			14.0447	11.2653	11.2727	7.5644	93.2256	116.136	74.9516	115.504	11.0368	99.9543	8.84786	4.82496e-23	3.47119e-25	9.32972e-28	0.000142617	GDSL esterase/lipase
Zm00004b032848_T001	GRMZM2G171616			4.24675	6.95953	3.70643	2.43182	44.7442	46.9569	29.292	38.8301	4.33613	39.9558	8.83765	7.17763e-15	1.75492e-17	1.38789e-19	5.69035e-05	EIN3-binding F-box protein 1
Zm00004b017800_T001	#N/A			0	0.75977	0	0.834673	4.72	6.13793	4.32211	3.19148	0.398611	4.59288	8.82727	1	0.00437591	0.000405302	6.66743e-06	#N/A
Zm00004b039072_T001	GRMZM2G166639			2.81868	1.64088	0.563932	0.177601	15.2154	8.84724	10.3249	16.578	1.30027	12.7414	8.82686	1.26032e-05	7.95156e-09	2.43701e-10	1.81796e-05	1-aminocyclopropane-1-carboxylate oxidase15
Zm00004b028370_T001	GRMZM2G015793			0.0433348	0.149623	0.186404	0	1.04571	3.02188	0.785686	2.53366	0.0948405	1.84673	8.82529	1	0.112026	0.0156441	2.78767e-06	#N/A
Zm00004b026902_T002	GRMZM2G100146			0	0	0	0	0	0	4.01912	0	0	1.00478	8.82078	1	0.700176	0.152448	1.576e-06	histone deacetylase102
Zm00004b026619_T001	GRMZM2G093404			1.49645	2.03953	1.49067	0.266739	9.32181	18.8685	3.39145	19.1692	1.32335	12.6877	8.80743	0.0142644	5.40524e-06	2.75823e-07	1.83731e-05	Zinc finger CCCH domain-containing protein 54
Zm00004b017427_T001	#N/A			0	0.207906	0	0	0.830312	3.79265	0.545869	0.654996	0.0519765	1.45596	8.80618	1	0.201411	0.0312773	2.23498e-06	#N/A
Zm00004b007640_T001	GRMZM2G145407			1.321	1.23528	0.378819	2.38605	14.1043	11.7004	7.98352	18.1113	1.33029	12.9749	8.80574	3.88179e-05	2.24511e-08	7.50598e-10	1.85179e-05	Protein TIFY 9
Zm00004b024068_T001	GRMZM2G307241			0	0	0.0620915	0	1.07815	1.21765	0.736067	1.47203	0.0155229	1.12597	8.79698	1	0.600543	0.125044	1.76866e-06	Protein BRASSINAZOLE-RESISTANT 1
Zm00004b026655_T001	GRMZM2G059693			0	0.0528471	0.0263354	0	1.79397	1.34277	0.312194	1.20706	0.0197956	1.164	8.79384	1	0.354115	0.0625363	1.82227e-06	triacylglycerol lipase-like 1
Zm00004b028089_T001	#N/A			60.6144	68.0033	77.5862	35.883	442.798	613.575	396.289	688.418	60.5217	535.27	8.78821	1.41983e-24	1.26771e-26	2.74544e-29	0.00076482	#N/A
Zm00004b009999_T001	#N/A			1.64071	1.50475	1.49972	0.694577	13.1973	19.0303	11.9686	7.66864	1.33494	12.9662	8.77748	2.41243e-05	1.45152e-08	4.66477e-10	1.85021e-05	#N/A
Zm00004b022742_T002	GRMZM2G178801			0.0381708	0	0	0	0.0438617	0	1.42737	2.80264	0.0095427	1.06847	8.77022	1	0.600543	0.125044	1.68678e-06	Actin protein 2/3 complex subunit 1B%3B Actin-related protein 2/3 complex subunit 1B
Zm00004b018645_T001	GRMZM2G577191			0.0646415	0.260387	0.0926851	0.0875687	1.75794	2.03572	1.00108	3.66221	0.126321	2.11424	8.75891	1	0.240883	0.0391116	3.1625e-06	#N/A
Zm00004b030224_T001	GRMZM2G051474			0.825086	1.19949	1.12077	0.176484	9.3313	9.57307	3.59221	11.2187	0.830458	8.42882	8.75884	0.00655267	2.62212e-06	1.26705e-07	1.20753e-05	UDP-glycosyltransferase 72B1
Zm00004b023088_T002	GRMZM2G025989			0.459461	0.446172	1.03759	0.350113	10.6252	5.03851	4.6858	4.13882	0.573335	6.12209	8.75696	0.549902	0.000156355	1.06331e-05	8.8186e-06	#N/A
Zm00004b020229_T001	GRMZM2G039630			28.9923	14.6376	13.9299	12.4496	101.579	172.518	76.6158	266.277	17.5024	154.247	8.74349	4.95539e-09	5.32837e-12	9.58192e-14	0.000221931	Ribosome associated membrane protein RAMP4
Zm00004b006332_T001	GRMZM2G045596			0.19049	0.054809	0.309548	0.0430089	2.0673	3.4042	1.67888	2.10085	0.149464	2.31281	8.72672	1	0.146884	0.0215202	3.44112e-06	Polygalacturonase QRT3
Zm00004b019577_T002	#N/A			0	0	0	0	1.14517	0.795473	1.78502	0.174846	0	0.975127	8.70968	1	0.600543	0.125044	1.55361e-06	#N/A
Zm00004b006413_T001	GRMZM2G374203			0	0	0.0673734	0.0795678	1.25986	1.40931	0.35497	2.18291	0.0367353	1.30176	8.70387	1	0.354115	0.0625363	2.01414e-06	Protein BREVIS RADIX
Zm00004b004490_T001	GRMZM2G364127			0.272553	0.470524	0.117239	0	2.81869	4.13841	1.08096	3.5206	0.215079	2.88967	8.69961	1	0.0299809	0.00342905	4.25324e-06	RING-H2 finger protein ATL3L
Zm00004b023281_T001	#N/A			4.1326	0.704627	0.790061	2.83374	17.3534	23.1256	10.7534	27.4711	2.11526	19.6759	8.68764	1.33211e-06	9.78773e-10	2.57582e-11	2.81209e-05	#N/A
Zm00004b024163_T001	GRMZM2G018873			2.56657	2.41681	2.8102	1.42236	18.7678	20.9067	17.7144	28.2353	2.30399	21.4061	8.68466	1.27762e-09	1.4856e-12	2.47045e-14	3.04241e-05	#N/A
Zm00004b038232_T001	GRMZM2G176472			13.6827	11.6093	9.09591	2.75577	81.5313	73.2741	89.5337	88.5465	9.2859	83.2214	8.68455	3.17299e-28	4.7358e-30	6.1354e-33	0.000117497	Calmodulin-binding protein 60 G
Zm00004b036363_T001	GRMZM2G043254			8.05664	9.47562	6.1027	2.86987	58.4607	62.3118	48.1208	68.6954	6.62621	59.3972	8.68131	1.19281e-19	5.96403e-22	2.30646e-24	8.43146e-05	#N/A
Zm00004b024416_T001	GRMZM2G027726			6.27697	3.29257	3.36466	2.02771	27.7971	33.9419	42.0752	32.9574	3.74048	34.1929	8.67964	5.23754e-14	1.12394e-16	1.01275e-18	4.83713e-05	Bax inhibitor 1
Zm00004b006504_T001	GRMZM2G146866			0.478937	0.465085	0.695299	0.486605	5.43463	9.46049	5.39322	2.48274	0.531481	5.69277	8.6767	1	0.000275474	1.96714e-05	8.2032e-06	Probable L-type lectin-domain containing receptor kinase S.5
Zm00004b023430_T001	GRMZM2G098696			5.62237	3.95912	5.43094	2.07116	31.1697	46.9283	29.061	46.6731	4.2709	38.458	8.65378	9.31444e-13	1.69353e-15	1.80107e-17	5.47877e-05	Heat stress transcription factor B-2b
Zm00004b008009_T001	GRMZM2G036708			25.5448	17.888	18.265	21.5422	180.85	173.242	117.479	264.601	20.81	184.043	8.64549	1.21507e-19	6.01522e-22	2.34951e-24	0.000261976	Cysteine synthase
Zm00004b003601_T001	GRMZM2G048522	Zm00001d032103	4CL3	2.54467	2.44611	2.51258	1.11643	19.4716	20.3923	16.3182	23.7481	2.15495	19.9825	8.63234	3.73691e-09	4.09749e-12	7.22582e-14	2.8363e-05	4-coumarate--CoA ligase 1
Zm00004b037608_T001	GRMZM2G349655			0.309164	0	0.177316	0.279213	3.0789	2.66591	1.51811	3.36296	0.191423	2.65647	8.62972	1	0.0518262	0.00636453	3.92021e-06	Calcium-binding protein CAST
Zm00004b006928_T001	GRMZM2G441347	Zm00001d003016	PAL2	0.640404	0.236907	0.354175	0.216886	3.39032	2.70106	1.26994	9.17404	0.362093	4.13384	8.59656	1	0.00326919	0.0002942	6.01773e-06	phenylalanine ammonia lyase2
Zm00004b011723_T001	GRMZM2G090669			1.26973	1.67624	0.963836	0.708268	10.9857	11.0888	10.3256	12.0851	1.15452	11.1213	8.59518	0.000410251	1.98285e-07	7.93277e-09	1.5836e-05	Protein FATTY ACID EXPORT 5
Zm00004b005041_T001	GRMZM2G090043			14.4998	16.8234	15.5117	4.65556	96.7238	139.575	90.3153	122.965	12.8726	112.395	8.59513	6.4733e-21	3.68392e-23	1.2517e-25	0.000159885	Expressed protein; protein
Zm00004b018575_T001	GRMZM2G032958			0.054799	0	0	0	0.377814	1.66412	0.558866	1.71373	0.0136997	1.07863	8.57699	1	0.600543	0.125044	1.69622e-06	#N/A
Zm00004b002977_T001	#N/A			19.2625	15.5095	16.4702	4.09222	105.578	142.61	111.138	122.794	13.8336	120.53	8.55475	9.75124e-24	7.8639e-26	1.88554e-28	0.000170831	#N/A
Zm00004b009095_T001	GRMZM2G134502			0.966654	1.13239	1.78203	0.748291	10.7904	12.2701	5.86809	15.3968	1.15734	11.0813	8.55402	0.000690916	3.21506e-07	1.33598e-08	1.57845e-05	Nuclear pore complex protein NUP58
Zm00004b040084_T001	GRMZM2G077069			0.197276	0.510855	0.396006	0.979905	4.45821	6.36065	4.61996	6.6165	0.52101	5.51383	8.54647	1	0.000484868	3.62835e-05	7.93518e-06	F-box protein PP2-A13
Zm00004b019466_T001	#N/A			0	0.623718	0	0.32629	2.76771	4.60536	0.818804	3.92998	0.237502	3.03046	8.54019	1	0.0299809	0.00342905	4.44102e-06	#N/A
Zm00004b017793_T001	GRMZM2G037452			91.9906	98.3102	83.3024	87.6673	871.632	855.733	475.431	929.716	90.3176	783.128	8.53281	3.25575e-28	4.78787e-30	6.29545e-33	0.00111311	#N/A
Zm00004b019668_T001	GRMZM2G061695			0.736717	0	0	0	0.55026	1.98866	3.33928	4.35745	0.184179	2.55891	8.52322	1	0.0878547	0.0117437	3.77656e-06	ZmGR2c protein
Zm00004b028892_T001	GRMZM2G124815			4.52575	3.23041	4.11813	1.03165	19.8519	30.4926	22.9299	42.0106	3.22648	28.8213	8.51651	4.25815e-09	4.62842e-12	8.23372e-14	4.09898e-05	HXXXD-type acyl-transferase family protein
Zm00004b001218_T001	GRMZM2G053669			142.319	248.97	226.041	121.673	1527.9	1923.68	1096.73	1761.68	184.751	1577.5	8.50889	9.12504e-24	7.41873e-26	1.76445e-28	0.00224401	asparagine synthetase3
Zm00004b040242_T001	GRMZM2G094360			0	0	0	0	2.5055	0.613098	0.308847	0.37059	0	0.94951	8.5072	1	0.600543	0.125044	1.51281e-06	Methionyl-tRNA synthetase
Zm00004b000896_T002	GRMZM2G079889			0.720034	0	0	0	2.12242	4.82386	0	3.10735	0.180008	2.51341	8.49423	1	0.0878547	0.0117437	3.71101e-06	Protein NRT1/ PTR FAMILY 8.3
Zm00004b009043_T001	GRMZM2G057779			5.1785	2.69276	3.70361	3.04275	26.67	42.1043	23.6138	37.4965	3.6544	32.4712	8.49082	7.24424e-11	1.00754e-13	1.40077e-15	4.61773e-05	Galactosyltransferase family protein
Zm00004b023359_T001	GRMZM2G067865			0.367704	0.476093	0.369059	0.332082	4.08442	6.13461	3.33335	3.66643	0.386234	4.3047	8.48962	1	0.00745909	0.00073313	6.22855e-06	Putative RING zinc finger domain superfamily protein
Zm00004b027507_T001	GRMZM2G128466			11.0604	12.1433	15.6918	7.45881	98.275	121.508	74.4849	107.976	11.5886	100.561	8.48372	4.44089e-22	2.88369e-24	8.58706e-27	0.000142704	NADPH:quinone oxidoreductase
Zm00004b026123_T001	GRMZM2G033799			8.10821	10.4037	9.58793	3.26553	65.2914	64.189	47.2522	95.9023	7.84133	68.1587	8.47674	1.2373e-15	3.31715e-18	2.39249e-20	9.66759e-05	glutamate-oxaloacetate transaminase5
Zm00004b031690_T002	GRMZM2G089713			30.8964	36.68	16.8399	10.3703	147.84	189.731	111.614	351.923	23.6967	200.277	8.47628	2.57856e-09	2.89544e-12	4.98599e-14	0.000285902	Sucrose synthase 1
Zm00004b025096_T001	GRMZM2G009475			0.331424	1.64495	0.997934	0.224487	7.14069	7.54846	4.22503	12.6178	0.7997	7.883	8.4745	0.0427699	1.48249e-05	8.27015e-07	1.12574e-05	#N/A
Zm00004b032786_T005	GRMZM2G406603			7.65246	5.30795	5.67231	5.09076	56.4503	45.494	50.1707	57.0883	5.93087	52.3008	8.46161	1.45221e-20	8.02327e-23	2.80805e-25	7.37029e-05	fatty acyl thioesterase1
Zm00004b036234_T001	#N/A			57.3445	77.9583	59.7763	22.1579	365.174	621.687	309.872	529.251	54.3093	456.496	8.45647	5.46098e-15	1.35508e-17	1.05596e-19	0.00065137	#N/A
Zm00004b017175_T002	GRMZM2G456669			0.169914	0.0666664	0.0797327	0.0418507	2.23646	1.47674	1.03271	2.12129	0.0895408	1.7168	8.44906	1	0.112026	0.0156441	2.58924e-06	LRR receptor-like serine/threonine-protein kinase EFR
Zm00004b017860_T001	GRMZM2G145840			2.53848	2.78716	2.06156	1.51309	18.8318	22.7267	14.1294	24.7685	2.22507	20.1141	8.444	1.08454e-08	1.11007e-11	2.09711e-13	2.85123e-05	#N/A
Zm00004b030844_T001	GRMZM2G167673			1.26897	1.57859	1.25223	0.0758403	7.29079	14.1885	6.8091	11.5197	1.04391	9.95202	8.43548	0.00108252	4.88723e-07	2.09321e-08	1.41602e-05	gibberellin 1617-oxidase1
Zm00004b022426_T001	GRMZM2G147701			0.519004	0.209064	0.267899	0.140617	4.33371	3.30786	3.48949	2.44639	0.284146	3.39436	8.43452	1	0.0171253	0.00183817	4.94451e-06	3-dehydrosphinganine reductase TSC10B
Zm00004b025015_T001	GRMZM2G375159			5.0852	1.93296	4.37479	3.06521	17.2084	40.3512	20.4062	48.9078	3.61454	31.7184	8.42822	1.31801e-06	9.70549e-10	2.54854e-11	4.53519e-05	HXXXD-type acyl-transferase family protein
Zm00004b017770_T001	GRMZM2G367026			4.89694	3.67448	3.52137	1.55259	35.3186	28.3758	25.4008	32.0978	3.41135	30.2982	8.42621	2.94157e-12	5.01975e-15	5.68794e-17	4.27809e-05	Uridine 5'-monophosphate synthase
Zm00004b008250_T001	GRMZM2G128268			10.6854	10.3355	8.2147	6.85268	63.6131	88.0057	60.9709	99.281	9.02206	77.9677	8.42361	9.04659e-19	3.76941e-21	1.74928e-23	0.000110589	Aspartyl protease APCB1
Zm00004b004718_T001	GRMZM2G038677			0	0.390818	0.0973785	0	0.845437	0.63655	0.513057	5.92539	0.122049	1.98011	8.4223	1	0.0878547	0.0117115	2.9712e-06	Plant cysteine oxidase 2
Zm00004b013514_T001	GRMZM2G324111			0.118029	0.20376	0.15231	0	1.49188	0.730128	0.46811	5.13547	0.118525	1.9564	8.40791	1	0.0638563	0.00813453	2.92508e-06	RING-H2 finger protein ATL5H
Zm00004b004519_T001	GRMZM2G103657			0.394017	0.583041	1.40431	0.648146	6.40333	8.04025	5.74053	9.64339	0.757379	7.45687	8.40755	0.0739656	2.45163e-05	1.43023e-06	1.06455e-05	Pollen Ole e 1 allergen and extensin family protein
Zm00004b011113_T002	GRMZM2G028813			0	0.0725188	0	0	0.547056	1.3544	0.602941	1.86581	0.0181297	1.09255	8.40469	1	0.600543	0.125044	1.71116e-06	IQ-domain 5
Zm00004b008155_T001	GRMZM2G342744			1.15078	0	0	0.584602	4.62822	5.50085	4.23807	4.30296	0.433845	4.66752	8.40005	1	0.00253218	0.000223028	6.72888e-06	#N/A
Zm00004b006271_T001	GRMZM5G853854			9.80104	10.2114	9.61525	3.9599	62.0414	87.9563	52.4134	85.5699	8.39691	71.9953	8.38029	6.2131e-17	1.98502e-19	1.20139e-21	0.000102173	Peroxisomal (S)-2-hydroxy-acid oxidase GLO1
Zm00004b012261_T001	AC225718.2_FG009			9.56031	29.9145	6.6826	0.269816	41.654	57.1242	11.2848	265.67	11.6068	93.9333	8.37543	1	0.00630255	0.000608489	0.000135468	Wound-responsive family protein
Zm00004b030294_T001	GRMZM2G339091			29.5784	36.2535	35.5421	11.7837	212.328	277.411	172.679	290.528	28.2894	238.237	8.37301	1.01881e-19	5.14551e-22	1.97001e-24	0.000338084	Serine carboxypeptidase-like 27
Zm00004b014432_T001	#N/A			0.0836367	0.180484	0.215858	0.198277	1.58575	1.92841	1.70593	4.32139	0.169564	2.38537	8.37002	1	0.146884	0.0215202	3.52393e-06	#N/A
Zm00004b009197_T001	GRMZM2G018070			5.76846	6.78984	4.51146	4.97282	50.6175	70.0406	32.3859	37.6125	5.51064	47.6641	8.36637	4.28153e-12	7.06523e-15	8.27893e-17	6.76706e-05	RING-H2 finger protein
Zm00004b016515_T004	GRMZM2G024733			0	0.45367	0	0.20941	1.84734	1.70386	0.805768	5.04445	0.16577	2.35035	8.36165	1	0.146884	0.0215202	3.47436e-06	PQ-loop repeat family protein / transmembrane family protein
Zm00004b025074_T001	GRMZM2G034157			0.376618	0	0.216003	0	0.288513	1.55318	0.569027	6.31575	0.148155	2.18162	8.35749	1	0.212773	0.0333367	3.25999e-06	17.8 kDa class II heat shock protein
Zm00004b030609_T001	GRMZM2G370405			0.115078	0.69533	0.297004	0.233841	3.57034	5.56557	2.08643	3.91178	0.335313	3.78353	8.32256	1	0.00548914	0.000521572	5.48129e-06	#N/A
Zm00004b026744_T001	GRMZM2G017522			5.76187	5.76372	4.58632	3.11855	37.2813	47.1809	29.4117	52.2416	4.80762	41.5289	8.32203	1.80745e-13	3.6149e-16	3.49496e-18	5.8816e-05	Cysteine-rich receptor-like protein kinase 2
Zm00004b006077_T001	GRMZM2G059740			6.03844	5.01649	5.90215	1.84342	37.2997	48.0834	40.4449	37.3132	4.70012	40.7853	8.31861	9.74611e-16	2.6484e-18	1.88454e-20	5.7502e-05	OSJNBb0022F16.11 protein; protein
Zm00004b038052_T001	#N/A			8.32111	11.3198	11.6543	5.36569	90.951	82.5091	48.4283	90.7399	9.16522	78.1571	8.31835	4.91767e-17	1.58125e-19	9.509e-22	0.000110542	#N/A
Zm00004b029843_T003	GRMZM2G067373			2.38136	3.62166	2.20477	1.05996	17.4869	19.6415	19.686	25.595	2.31694	20.6023	8.30828	1.27434e-09	1.48352e-12	2.46412e-14	2.90817e-05	electron carriers;protein disulfide oxidoreductases
Zm00004b003817_T001	GRMZM2G179063			3.26471	1.55478	4.26137	1.4488	9.70202	27.9826	15.1805	39.0328	2.63241	22.9745	8.30741	0.000235033	1.18107e-07	4.54468e-09	3.28325e-05	#N/A
Zm00004b027939_T001	GRMZM2G146206			0.734092	1.00809	0.564558	0.399292	4.08989	5.74207	3.66769	13.0969	0.676507	6.64913	8.30599	1	0.000413619	3.04e-05	9.53164e-06	triose phosphate isomerase5
Zm00004b011551_T001	#N/A			7.16279	3.00784	3.83052	1.83576	26.0268	34.4022	44.9704	32.9028	3.95923	34.5756	8.30526	6.20219e-13	1.15282e-15	1.19928e-17	4.86043e-05	#N/A
Zm00004b039953_T001	#N/A			7.5273	6.42522	6.54769	3.71061	58.4325	56.9587	39.3312	53.5624	6.0527	52.0712	8.30058	5.93182e-18	2.13375e-20	1.147e-22	7.34635e-05	#N/A
Zm00004b012223_T001	AC216264.3_FG001			0	0	0	0	1.78597	0.0936487	1.69831	0.113213	0	0.922786	8.29581	1	0.600543	0.125044	1.47021e-06	Serine carboxypeptidase-like 19
Zm00004b007330_T001	GRMZM2G347488			1.10844	0.956785	2.20518	0.61002	7.48299	13.3241	5.10269	18.8393	1.22011	11.1873	8.29426	0.0133387	5.07692e-06	2.57921e-07	1.59832e-05	#N/A
Zm00004b037600_T001	GRMZM5G881387			0.0613749	0.0264888	0.0792011	0.0207859	0.317364	1.93285	0.695478	2.33664	0.0469627	1.32058	8.28958	1	0.354115	0.0625363	2.02745e-06	Vacuolar-sorting receptor 1
Zm00004b022163_T001	GRMZM2G148355			0.489307	0.21118	0.715617	0	6.63465	2.97184	1.5525	4.52411	0.354026	3.92078	8.27694	1	0.00308411	0.000276351	5.6693e-06	(+)-neomenthol dehydrogenase
Zm00004b005614_T002	GRMZM2G068117			0	0	0	0	3.07494	0	0	0.60642	0	0.920339	8.27654	1	0.600543	0.125044	1.46633e-06	Protein kinase APK1A chloroplastic
Zm00004b009233_T001	GRMZM2G052908			0.511457	0	0	0	2.6447	1.43813	1.30402	2.60785	0.127864	1.99868	8.25607	1	0.240883	0.0391116	2.97582e-06	Lysine-specific demethylase JMJ30
Zm00004b014428_T001	GRMZM2G334660	Zm00001d017276	PAL8	10.5647	8.32518	7.99103	2.2312	56.7095	69.3591	48.0881	72.8734	7.27804	61.7575	8.25591	1.89357e-17	6.41889e-20	3.66148e-22	8.72481e-05	#N/A
Zm00004b011329_T002	GRMZM2G160606			1.68864	2.9152	0.954657	0.947709	10.5891	17.5276	7.59936	22.37	1.62655	14.5215	8.24597	0.000423118	2.04011e-07	8.18157e-09	2.06609e-05	Maf-like protein
Zm00004b012238_T001	AC209987.4_FG010			2.68042	2.45534	2.0236	1.22272	22.8804	23.1952	10.4138	17.6278	2.09552	18.5293	8.2431	1.37994e-07	1.18246e-10	2.6683e-12	2.62077e-05	early nodulin-like protein 9
Zm00004b017629_T001	#N/A			0.125539	0.108363	0	0	2.74087	1.41198	1.13805	0.341392	0.0584757	1.40807	8.23452	1	0.201411	0.0312773	2.14802e-06	#N/A
Zm00004b031590_T001	#N/A			27.9477	15.8258	24.0434	8.13253	156.657	190.336	67.1996	213.884	18.9874	157.019	8.23012	1.15362e-09	1.34769e-12	2.23069e-14	0.00022358	#N/A
Zm00004b027149_T004	GRMZM2G000739			0	0	0	0	0	0.0690303	3.16442	0.417257	0	0.912678	8.21585	1	0.600543	0.125044	1.45409e-06	urophorphyrin methylase 1
Zm00004b033698_T001	GRMZM2G309327			4.60311	4.54093	3.86577	2.524	38.537	43.0207	15.6482	35.3178	3.88345	33.1309	8.2	1.66688e-08	1.66024e-11	3.22314e-13	4.69865e-05	Calcium-binding protein CML42
Zm00004b010767_T001	GRMZM2G479717			0.748699	0.215421	1.18086	0.169042	4.58839	9.54364	3.6764	5.2597	0.578506	5.76703	8.19905	1	0.000275474	1.96714e-05	8.24506e-06	#N/A
Zm00004b029236_T001	GRMZM2G065888			1.92305	2.63219	1.6544	1.07927	15.3105	17.4578	11.3626	20.5446	1.82223	16.1689	8.19001	2.64118e-07	2.18099e-10	5.10708e-12	2.28192e-05	protein; Receptor-like protein kinase-like
Zm00004b004457_T002	GRMZM2G129540			0.949603	0.754104	0	0.411651	3.92825	6.57918	3.01296	7.85034	0.52884	5.34268	8.18793	1	0.00084721	6.67073e-05	7.6499e-06	Transposon protein
Zm00004b003365_T001	GRMZM2G070172			0.105147	0.136142	0	0.249272	1.69153	3.84353	1.13192	1.07226	0.12264	1.93481	8.17801	1	0.240883	0.0391116	2.88264e-06	Alpha-amylase 1
Zm00004b013451_T001	#N/A			0	0	0.247504	0	2.97529	1.29432	0.65201	0.782356	0.0618759	1.42599	8.1779	1	0.201411	0.0312773	2.17103e-06	#N/A
Zm00004b024265_T004	#N/A			0.142949	0.229154	0	0.152154	3.0975	1.33217	1.11075	2.47125	0.131064	2.00292	8.16855	1	0.240883	0.0391116	2.97735e-06	#N/A
Zm00004b006417_T001	GRMZM2G125669			9.08532	13.342	6.29348	6.63339	48.9001	74.4495	35.9662	133.373	8.83856	73.1722	8.16662	1.02937e-07	8.9823e-11	1.99043e-12	0.000104219	alternative oxidase2
Zm00004b016789_T001	#N/A			4.86001	3.74704	5.23648	0.511361	23.5312	32.1073	24.4883	42.4076	3.58872	30.6336	8.16415	3.97865e-10	4.95473e-13	7.69327e-15	4.32655e-05	#N/A
Zm00004b039986_T001	GRMZM2G396527			4.01204	3.50159	4.64043	3.47239	40.0063	38.1554	18.4883	36.6102	3.90661	33.3151	8.1548	3.09888e-10	3.93259e-13	5.99211e-15	4.70579e-05	Putative homeobox DNA-binding and leucine zipper domain family protein
Zm00004b019126_T001	GRMZM2G167829			0	0	0	0	0.228868	1.3441	0.150464	1.89571	0	0.904785	8.15374	1	0.600543	0.125044	1.44158e-06	R2R3MYB-domain protein
Zm00004b012364_T001	GRMZM2G381576			0.244654	0.387164	0.175396	0	3.42041	2.79756	1.20134	2.93846	0.201803	2.58944	8.1532	1	0.0878547	0.0117437	3.79648e-06	Cell Division Protein AAA ATPase family
Zm00004b034197_T001	GRMZM2G113423			0.106499	0.528584	0.343578	0.198374	2.20278	3.38386	2.6248	5.21303	0.294259	3.35612	8.14114	1	0.0171253	0.00183817	4.86721e-06	Plant calmodulin-binding protein-related
Zm00004b007432_T001	GRMZM2G347314			0.654127	0.0941048	0.0937908	0	2.25495	3.80121	1.606	2.96472	0.210506	2.65672	8.13755	1	0.0518262	0.00636453	3.88951e-06	#N/A
Zm00004b015787_T002	GRMZM2G077197			0	0	0	0	0.188574	1.26128	0.557882	1.59915	0	0.90172	8.12947	1	0.600543	0.125044	1.43669e-06	Regulatory protein NPR1
Zm00004b006697_T001	GRMZM2G347027			0.175171	0	0.1507	0.0296627	1.40902	2.06872	1.24061	1.8459	0.0888835	1.64106	8.127	1	0.112026	0.0156441	2.46965e-06	Adenylyltransferase and sulfurtransferase MOCS3
Zm00004b021210_T001	GRMZM2G134708			39.5014	43.7442	42.6368	18.2771	270.913	340.882	211.866	354.955	36.0399	294.654	8.11938	1.63318e-22	1.11101e-24	3.15798e-27	0.000416229	Monodehydroascorbate reductase 1 peroxisomal
Zm00004b020900_T002	GRMZM2G017586			0	0	0	0	3.54893	0.0598913	0	0	0	0.902205	8.10634	1	0.668252	0.142667	1.43203e-06	Transcription factor ILR3
Zm00004b007799_T001	GRMZM2G029211			0.167649	0.33766	0.192305	0.13879	2.78264	2.03227	1.89974	3.79921	0.209101	2.62847	8.08883	1	0.0878547	0.0117437	3.84672e-06	#N/A
Zm00004b004842_T001	GRMZM2G109056			16.3089	13.655	11.5882	8.96464	94.9617	96.7142	75.4976	149.902	12.6292	104.269	8.07879	3.893e-18	1.45805e-20	7.52765e-23	0.000146892	lipoxygenase4
Zm00004b034344_T001	GRMZM2G036351			7.34625	7.06881	6.83801	10.8491	69.4695	96.7126	37.392	63.0433	8.02555	66.6544	8.06184	1.01061e-11	1.57661e-14	1.95415e-16	9.44129e-05	Putative tify domain/CCT motif transcription factor family protein%3B ZIM motif family protein
Zm00004b035841_T001	GRMZM2G009030			1.48607	1.02096	1.4872	0.677899	11.9186	9.7216	7.73248	12.7422	1.16803	10.5287	8.05719	0.00132157	5.88409e-07	2.55543e-08	1.48699e-05	Enolase 1 chloroplastic
Zm00004b002291_T001	GRMZM2G179528			12.6953	10.3085	14.9254	5.4932	80.5687	108.419	69.4477	98.7785	10.8556	89.3035	8.04651	1.2029e-19	5.98457e-22	2.32597e-24	0.000125835	Serine carboxypeptidase-like 19
Zm00004b005411_T001	GRMZM2G070322			3.08055	3.3926	2.14757	1.6189	22.3375	19.8329	15.889	29.4647	2.5599	21.881	8.03533	6.66872e-09	7.04939e-12	1.28949e-13	3.0779e-05	Systemin receptor SR160
Zm00004b017405_T001	GRMZM2G169562			1.32938	0.809996	1.41276	0.441394	9.16548	11.6098	7.05943	8.57704	0.998384	9.10293	8.03448	0.00988618	3.85126e-06	1.91163e-07	1.28751e-05	Mono-/di-acylglycerol lipase N-terminal;Lipase class 3
Zm00004b038746_T001	GRMZM2G179092			0.474971	0.478316	0.374566	0.294908	12.8714	0.801323	1.21099	2.15273	0.40569	4.25912	8.02912	1	0.0565123	0.00702087	6.0646e-06	terpene synthase10
Zm00004b003664_T001	GRMZM2G161274			4.34496	4.2193	7.51488	5.15029	52.8921	57.2177	20.72	45.6627	5.30736	44.1231	8.02827	2.68017e-09	3.00131e-12	5.18248e-14	6.23868e-05	Ribonuclease 1
Zm00004b034102_T001	GRMZM2G177878			3.86324	4.87375	4.60183	2.07997	27.6977	37.8062	16.2012	46.6022	3.8547	32.0768	8.01973	1.54425e-07	1.31762e-10	2.98601e-12	4.54413e-05	Probable inactive poly [ADP-ribose] polymerase SRO1
Zm00004b005017_T001	GRMZM2G089102			0	0	0	0	0	0.986094	0.361268	2.20358	0	0.887734	8.01891	1	0.600543	0.125044	1.41441e-06	ACT domain-containing protein ACR1
Zm00004b036949_T001	#N/A			0.942498	0.705073	0.324332	0.234077	6.28149	5.79498	3.88042	5.68138	0.551495	5.40957	8.00969	1	0.00084721	6.67073e-05	7.71928e-06	#N/A
Zm00004b027827_T001	GRMZM5G858593			0	0	0.154511	0	0.75672	2.02003	2.03518	0	0.0386277	1.20298	8.00723	1	0.354115	0.0625363	1.85364e-06	Protein STRICTOSIDINE SYNTHASE-LIKE 11
Zm00004b031277_T001	GRMZM2G453571			0.493517	0.461494	0.459954	0.306423	3.92242	5.9208	2.65637	5.1446	0.430347	4.41105	8.00106	1	0.00437591	0.000405302	6.32609e-06	Putative WRKY DNA-binding domain superfamily protein
Zm00004b037127_T001	#N/A			1.67787	1.00064	1.07604	0.475258	8.58846	10.5337	8.36571	10.7018	1.05745	9.54742	8.00017	0.00302091	1.27143e-06	5.84135e-08	1.34869e-05	#N/A
Zm00004b032459_T001	GRMZM2G412986			18.2227	15.9711	10.8607	10.2764	150.34	91.2389	99.3452	114.372	13.8327	113.824	7.98575	5.79168e-25	5.51588e-27	1.1199e-29	0.000158704	Glycosyltransferase family 61 protein
Zm00004b017886_T001	#N/A			1.71033	1.87001	0.980932	0.0772319	7.46824	14.5557	6.20187	13.1005	1.15963	10.3316	7.98103	0.00582079	2.34899e-06	1.12553e-07	1.46068e-05	#N/A
Zm00004b009165_T001	GRMZM2G015753			4.21659	3.86716	1.81377	1.14243	19.4416	29.9373	15.4691	28.0215	2.75999	23.2173	7.97555	4.57676e-08	4.2221e-11	8.8498e-13	3.27527e-05	E3 ubiquitin-protein ligase ATL6
Zm00004b027155_T001	GRMZM2G408537			1.27191	0.627366	0	0.123074	2.5055	6.53971	3.08847	7.90591	0.505588	5.0099	7.97398	1	0.00146436	0.000122209	7.15763e-06	#N/A
Zm00004b031587_T001	GRMZM2G017244			0.866954	0.561253	0.958938	0.46139	7.79178	8.14898	4.94709	5.89398	0.712134	6.69546	7.97282	0.44309	0.000127876	8.56775e-06	9.50607e-06	Transcription factor EMB1444
Zm00004b018102_T003	GRMZM2G006452			0	0	0	0	1.76734	0	1.75883	0	0	0.881541	7.9697	1	0.989219	0.250044	1.40449e-06	Structural maintenance of chromosomes protein 2-2
Zm00004b023088_T001	GRMZM2G025989			0.746623	0.297448	1.13641	0.54462	10.6252	4.97391	5.40168	4.76355	0.681276	6.4411	7.96951	1	0.000380651	2.7815e-05	9.15072e-06	#N/A
Zm00004b008434_T001	#N/A			6.25522	4.24869	5.38136	2.63939	38.2958	53.4002	28.7014	32.9054	4.63117	38.3257	7.96477	1.41947e-11	2.17376e-14	2.74473e-16	5.3954e-05	#N/A
Zm00004b013799_T002	GRMZM2G012046			2.91038	0	1.85467	1.11343	9.3826	10.2748	11.1764	20.5557	1.46962	12.8474	7.96298	0.000225207	1.13741e-07	4.35468e-09	1.81013e-05	MACPF domain-containing protein
Zm00004b001091_T001	GRMZM2G119168			5.89669	7.11281	4.35751	2.20186	39.0914	37.3274	24.4147	60.2357	4.89222	40.2673	7.96003	7.82039e-10	9.34335e-13	1.51218e-14	5.67168e-05	DNA-binding protein
Zm00004b008223_T001	GRMZM2G301355			0.554133	0.432762	0.681029	0.643435	5.73074	6.55898	4.81408	5.2383	0.57784	5.58552	7.95377	1	0.000484868	3.62835e-05	7.95663e-06	Serine/threonine-protein kinase-like protein CCR4
Zm00004b017235_T003	GRMZM2G176282			0	0.253949	0	0.686393	1.84058	1.87509	1.81507	5.64482	0.235085	2.79389	7.95324	1	0.0518262	0.00636453	4.06793e-06	EXS%2C C-terminal
Zm00004b007348_T001	GRMZM2G104843			3.62795	3.8292	2.58033	2.21405	24.7035	23.0284	17.4618	37.3143	3.06288	25.627	7.93817	1.32599e-08	1.34346e-11	2.56399e-13	3.60347e-05	Lipoxygenase
Zm00004b024641_T006	GRMZM5G892035			0.279604	0	0	0	1.36549	0.94344	1.6634	1.80584	0.0699011	1.44454	7.93224	1	0.201411	0.0312773	2.18748e-06	Cell number regulator 5
Zm00004b017561_T001	GRMZM2G024827			0.269013	0.232207	0.462864	0.364427	4.01857	3.32825	1.82902	5.12088	0.332128	3.57418	7.93188	1	0.0096879	0.000981041	5.15285e-06	Subtilisin inhibitor 1
Zm00004b035156_T001	#N/A			10.4977	11.7862	11.5574	5.37019	59.8502	104.448	59.2286	93.3282	9.80286	79.2136	7.92988	2.11891e-15	5.5324e-18	4.0972e-20	0.000111762	#N/A
Zm00004b040605_T001	GRMZM2G406119			4.3854	4.26863	6.02036	3.09681	34.0952	49.5339	26.4329	36.5381	4.4428	36.65	7.92948	1.54121e-11	2.35659e-14	2.98015e-16	5.15936e-05	NDR1/HIN1-like 1
Zm00004b005476_T001	GRMZM2G176630			0.645175	0.607529	0.807336	0.496595	5.62763	5.44236	4.65238	8.53318	0.639159	6.06389	7.92692	1	0.000648167	4.98446e-05	8.61882e-06	Hydroxyproline O-galactosyltransferase GALT4
Zm00004b014906_T001	GRMZM2G164912			2.3425	2.43094	1.56239	1.51536	19.1144	15.1864	14.0775	18.7885	1.9628	16.7917	7.92035	7.43568e-08	6.63307e-11	1.43779e-12	2.3554e-05	Galactan beta-14-galactosyltransferase GALS1
Zm00004b030388_T001	GRMZM2G447480			1.90787	1.27714	1.40686	0.474715	11.1405	14.2764	6.66227	12.4942	1.26665	11.1434	7.91866	0.000433762	2.0864e-07	8.38738e-09	1.56908e-05	#N/A
Zm00004b000131_T001	GRMZM2G013986			0.967945	1.36069	0.785138	1.18013	15.4445	7.58964	6.58104	8.64874	1.07348	9.56598	7.90782	0.0031513	1.32074e-06	6.09347e-08	1.34897e-05	Subtilisin-like protease SBT1.9
Zm00004b027867_T001	AC232238.2_FG005			0	0	0	0	2.07671	0.469082	0	0.945128	0	0.87273	7.90018	1	0.989219	0.250044	1.39048e-06	#N/A
Zm00004b036101_T001	GRMZM2G700200			0.380772	0.065735	0.196547	0.0515826	4.46293	0.25696	1.38073	3.00287	0.173659	2.27587	7.89465	1	0.146884	0.0215202	3.3427e-06	#N/A
Zm00004b011043_T001	GRMZM2G115612			0.900609	0.583041	0.266335	0.266884	4.39825	7.18557	1.75405	6.42893	0.504217	4.9417	7.88529	1	0.00146436	0.000122209	7.05123e-06	Lipid phosphate phosphatase delta
Zm00004b012349_T001	GRMZM2G080183			1.09639	2.46736	1.0106	0.928291	15.8382	4.88856	4.57023	22.3082	1.37566	11.9013	7.88427	0.308708	9.1496e-05	5.96929e-06	1.68008e-05	Peroxidase 16
Zm00004b003016_T001	#N/A			1.83239	2.47568	1.23371	0.647559	14.8307	7.88538	3.88197	26.2149	1.54734	13.2032	7.88372	0.0751422	2.48815e-05	1.45298e-06	1.86994e-05	#N/A
Zm00004b028990_T001	GRMZM2G069335			3.06207	1.47704	1.47211	0.61002	13.557	18.8408	12.7567	11.7558	1.65531	14.2275	7.88277	5.34924e-06	3.57092e-09	1.03435e-10	1.99729e-05	#N/A
Zm00004b008538_T002	GRMZM2G416684			0	0	0	0	0.619358	0.53045	0.559876	1.77112	0	0.8702	7.88021	1	0.989219	0.250044	1.38646e-06	Protein kinase superfamily protein
Zm00004b014322_T001	GRMZM2G129189			30.0668	25.1373	17.5831	19.1252	131.342	233.199	127.447	240.552	22.9781	183.135	7.87742	2.33839e-16	6.81746e-19	4.52159e-21	0.00025864	endochitinase precursor4
Zm00004b019247_T001	GRMZM2G051683			4.11567	2.61562	4.08543	1.10283	24.4779	23.196	18.6036	32.777	2.97989	24.7636	7.86794	7.46949e-09	7.83787e-12	1.44433e-13	3.47339e-05	UDP-glycosyltransferase 88A1
Zm00004b005489_T002	GRMZM2G062377			0	0.980569	0.184894	0.291146	2.89297	4.97264	2.26142	5.0513	0.364152	3.79458	7.85254	1	0.00548914	0.000521572	5.45185e-06	Lipid phosphate phosphatase delta
Zm00004b008935_T001	GRMZM2G462924			0	0	0	0	0.620929	1.62071	0	1.22456	0	0.866549	7.85143	1	0.600543	0.125044	1.38066e-06	#N/A
Zm00004b030831_T001	#N/A			0.136476	0.0392678	0	0	1.09776	1.89315	0.773248	1.1134	0.0439359	1.21939	7.84919	1	0.354115	0.0625363	1.87114e-06	#N/A
Zm00004b036380_T001	GRMZM2G073548			0.371552	0.160358	0.799115	0.251667	1.49431	4.17896	1.99989	8.46208	0.395673	4.03381	7.8472	1	0.0175768	0.00189003	5.80001e-06	TMV response-related protein
Zm00004b002540_T001	GRMZM2G093020			8.56209	11.1437	9.55273	3.76058	69.7927	78.6956	40.2492	75.7631	8.25477	66.1251	7.83452	2.38345e-14	5.40464e-17	4.60872e-19	9.29589e-05	Light-inducible protein CPRF-2
Zm00004b000044_T002	GRMZM2G060296			0.290703	0.0738026	0.411916	0	1.84707	1.48095	3.48791	2.83663	0.194105	2.41314	7.80853	1	0.0878547	0.0117437	3.52805e-06	#N/A
Zm00004b038908_T001	GRMZM2G093858			0	0	0	0	1.32974	0.715852	0.295044	1.10142	0	0.860512	7.80361	1	0.989219	0.250044	1.37102e-06	Calcium/calmodulin-regulated receptor-like kinase 1
Zm00004b010219_T001	#N/A			0.916692	0	0.166027	0	2.66113	3.52722	0.65606	5.2481	0.27068	3.02313	7.80323	1	0.0299809	0.00342905	4.37519e-06	#N/A
Zm00004b006911_T001	#N/A			3.95529	4.4763	5.74684	4.76281	30.9059	44.2887	27.39	51.0313	4.73531	38.404	7.8006	2.7088e-11	3.9894e-14	5.23784e-16	5.3959e-05	#N/A
Zm00004b009018_T001	GRMZM2G088819			11.8035	7.09204	14.8336	4.4678	69.4123	89.4164	71.0728	76.3125	9.54924	76.5535	7.79419	1.68213e-20	9.24245e-23	3.25262e-25	0.000107015	Calmodulin-like protein
Zm00004b005031_T001	#N/A			0	0	0	0	1.42407	0	2.00619	0	0	0.857564	7.78012	1	0.989219	0.250044	1.36629e-06	#N/A
Zm00004b031729_T001	#N/A			0.847391	0.284453	1.05302	0.637748	8.11442	5.66558	1.86712	10.2418	0.705652	6.47222	7.77784	1	0.000282138	2.01745e-05	9.16914e-06	#N/A
Zm00004b011639_T001	GRMZM2G060940			12.9434	18.6406	27.646	8.86012	153.387	186.086	81.2715	114.884	17.0225	133.907	7.76756	7.4487e-13	1.3743e-15	1.44031e-17	0.000188232	gibberellin 20-oxidase4
Zm00004b016009_T001	GRMZM5G831408			0.259015	0.223577	0.557076	0	3.99323	2.2092	2.05455	3.43378	0.259917	2.92269	7.7662	1	0.0299809	0.00342905	4.23257e-06	Protein NETWORKED 4A
Zm00004b035318_T004	GRMZM2G051771			0	0	0	0	0	3.28502	0	0.104508	0	0.847382	7.76278	1	1	0.266243	1.36279e-06	Spermidine synthase 2
Zm00004b000578_T001	#N/A			2.62351	2.12937	2.42544	1.11395	21.9125	11.759	7.8537	27.4194	2.07307	17.2362	7.76189	0.000119637	6.30998e-08	2.31335e-09	2.42042e-05	#N/A
Zm00004b027123_T001	GRMZM2G074540			1.12474	1.91965	1.69333	0.606005	18.5053	10.9253	7.00985	9.41917	1.33593	11.4649	7.76079	0.000630411	2.9486e-07	1.21899e-08	1.60932e-05	S-type anion channel SLAH3
Zm00004b019000_T001	GRMZM2G358830			6.65808	6.18751	5.26707	4.69986	43.3835	46.7963	31.3061	61.5325	5.70313	45.7546	7.74792	4.19851e-13	7.98196e-16	8.11839e-18	6.4108e-05	Proline-rich receptor-like protein kinase PERK15
Zm00004b006968_T001	GRMZM2G048295			11.7613	12.5387	8.04177	6.21264	79.6772	83.5658	52.415	90.2229	9.63861	76.4702	7.74493	8.08844e-18	2.85811e-20	1.56401e-22	0.000107076	R2R3MYB-domain protein
Zm00004b040672_T001	#N/A			0.251079	0	0.324005	0	1.29831	2.82397	1.28031	2.56044	0.143771	1.99076	7.73591	1	0.240883	0.0391116	2.93729e-06	#N/A
Zm00004b039068_T001	#N/A			23.2128	14.5877	15.3311	15.2331	140.774	127.213	128.241	146.189	17.0912	135.604	7.71194	3.27751e-34	1.36563e-35	6.33751e-39	0.000188579	#N/A
Zm00004b031087_T001	GRMZM2G126079			2.48072	3.23873	2.42761	0.525092	15.0724	16.7409	14.1959	25.5086	2.16804	17.8794	7.69543	6.13622e-07	4.74572e-10	1.18652e-11	2.501e-05	NSP (nuclear shuttle protein)-interacting GTPase
Zm00004b040181_T001	#N/A			0.0540836	0	0	0	0.435029	2.37235	0.490285	0.514762	0.0135209	0.953107	7.69363	1	0.600543	0.125044	1.49651e-06	#N/A
Zm00004b030630_T001	GRMZM2G033641			6.4167	5.44797	6.2895	4.29286	33.3313	52.235	40.8854	52.6705	5.61176	44.7805	7.6934	4.08841e-14	8.94618e-17	7.90549e-19	6.2601e-05	Patellin-1
Zm00004b018632_T002	GRMZM2G069201			0	0.567616	0.982571	0.25787	4.03665	6.28669	3.43163	3.85884	0.452014	4.40345	7.6869	1	0.00437591	0.000405302	6.27858e-06	Leucine-rich repeat protein kinase family protein
Zm00004b014720_T001	GRMZM2G401436			0.534555	1.2689	0.574847	0.181038	5.68184	2.70554	2.27152	12.7196	0.639834	5.84462	7.68455	1	0.00508639	0.000476026	8.31132e-06	RING/U-box superfamily protein
Zm00004b012763_T001	GRMZM2G029087			19.7812	17.174	15.2698	14.3594	103.432	145.176	97.0027	175.14	16.6461	130.188	7.67343	3.02826e-19	1.40197e-21	5.85555e-24	0.000182473	#N/A
Zm00004b029167_T001	GRMZM2G127948			28.5906	22.8382	25.4949	10.5523	179.267	187.752	140.933	174.728	21.869	170.67	7.66957	2.96318e-27	3.84829e-29	5.72973e-32	0.00023798	Caffeoyl-CoA O-methyltransferase1
Zm00004b033167_T002	GRMZM2G103805			2.37263	2.62025	2.10121	1.91432	14.4738	21.5448	14.8267	23.0569	2.2521	18.4756	7.66613	1.01486e-07	8.87889e-11	1.96237e-12	2.58332e-05	Core-2/I-branching beta-16-N-acetylglucosaminyltransferase family protein
Zm00004b036335_T001	GRMZM2G181376			11.0804	24.1974	25.6541	3.4932	85.3714	117.044	70.1278	219.949	16.1063	123.123	7.66211	8.79288e-06	5.67649e-09	1.70023e-10	0.000173364	#N/A
Zm00004b008566_T005	GRMZM2G052935			0	0	0	0	0	2.11665	1.25313	0	0	0.842446	7.66079	1	0.989219	0.250044	1.34224e-06	Aspartokinase
Zm00004b040601_T001	GRMZM2G177340			16.1959	12.8999	4.90356	4.14322	80.5124	67.5478	91.4477	62.3785	9.53564	75.4716	7.65631	2.69552e-20	1.45704e-22	5.21215e-25	0.000104394	Probable CCR4-associated factor 1 homolog 11
Zm00004b032966_T001	GRMZM2G054465			16.7997	17.3141	19.8907	6.69808	110.597	108.663	79.7127	172.427	15.1756	117.85	7.65113	5.96264e-15	1.47226e-17	1.15296e-19	0.000164847	tryptophan synthase beta type 2
Zm00004b004289_T001	GRMZM2G162505			8.22787	8.65961	6.27124	2.39544	24.134	57.5543	36.4762	80.7653	6.38854	49.7325	7.64225	2.58993e-07	2.14221e-10	5.00799e-12	7.00279e-05	Chitinase 1
Zm00004b016468_T001	GRMZM2G402977			0.555335	0.910773	0.382204	0.150461	4.91361	3.99746	5.09722	4.98359	0.499693	4.74797	7.63853	1	0.00253218	0.000223028	6.74951e-06	#N/A
Zm00004b021901_T001	GRMZM5G898290			5.05662	5.48301	4.17044	2.2645	38.7528	35.5341	16.1481	43.9235	4.24364	33.5896	7.62485	1.99794e-08	1.96455e-11	3.8633e-13	4.70679e-05	NAC domain-containing protein 79
Zm00004b015845_T001	GRMZM2G176489			6.24258	6.09264	4.08889	2.06613	34.2769	37.42	30.8276	44.2728	4.62256	36.6993	7.62021	5.29849e-13	9.95957e-16	1.02454e-17	5.11583e-05	Probable WRKY transcription factor 36
Zm00004b015018_T002	GRMZM2G090609			0	0	0	0	0	0.978896	2.36696	0	0	0.836464	7.61337	1	0.989219	0.250044	1.33269e-06	Probable peroxygenase 4
Zm00004b008947_T001	GRMZM2G110412			0.57011	0.828813	1.60047	0.650374	6.34421	6.71595	4.28419	14.3612	0.912441	7.92639	7.61068	0.303753	9.01344e-05	5.87348e-06	1.11725e-05	Protein kinase superfamily protein
Zm00004b030218_T001	AC207189.4_FG002			1.41232	1.21909	1.21502	0	6.49153	8.4719	7.46848	10.8819	0.961606	8.32844	7.60972	0.057429	1.94214e-05	1.11047e-06	1.1701e-05	#N/A
Zm00004b006364_T001	#N/A			0.238484	0	0	0	1.80083	1.57106	1.04236	0.787503	0.0596209	1.30044	7.6091	1	0.354115	0.0625363	1.97467e-06	#N/A
Zm00004b025710_T002	GRMZM2G097768			0	0	0	0.146341	0.993055	0	2.05039	1.43211	0.0365853	1.11889	7.59633	1	0.600543	0.125044	1.72297e-06	Sugar transporter ERD6-like 6
Zm00004b005372_T001	GRMZM2G035890			0.0617101	0.292968	0.0265446	0.0626982	0.921836	1.9434	0.384602	3.5241	0.11098	1.69349	7.57964	1	0.112026	0.0156441	2.51717e-06	#N/A
Zm00004b039436_T006	GRMZM2G138355			0.0525736	0	0	0	0	2.77917	0.953193	0	0.0131434	0.933091	7.57184	1	0.600543	0.125044	1.46523e-06	Nudix hydrolase 13
Zm00004b006722_T006	GRMZM2G019919			0.154582	0	0	0	0	3.79602	0.700668	0	0.0386455	1.12417	7.56877	1	0.389715	0.0710388	1.73769e-06	RNA recognition water-stress protein1
Zm00004b018386_T001	GRMZM2G127117			8.28561	11.1186	6.49915	7.42789	77.4875	64.4505	38.9365	78.5775	8.33281	64.863	7.5646	3.07181e-14	6.84145e-17	5.93977e-19	9.04585e-05	Glucan endo-13-beta-glucosidase 14
Zm00004b040441_T001	GRMZM2G104288			0	0	0	0	0	3.2826	0	0	0	0.820649	7.56339	1	1	0.270781	1.32262e-06	#N/A
Zm00004b039016_T001	GRMZM2G151553			0.526309	0.811249	1.19664	0.63659	5.1406	9.89413	2.98197	9.81424	0.792697	6.95774	7.55994	0.318557	9.41084e-05	6.15974e-06	9.80537e-06	(Z)-3-hexen-1-ol acetyltransferase
Zm00004b019317_T001	GRMZM2G404126			3.6847	3.35248	5.39748	3.57507	25.7477	42.5631	18.5071	38.9974	4.00243	31.4538	7.55313	2.76554e-08	2.66173e-11	5.34755e-13	4.41408e-05	DUF4228 domain protein
Zm00004b012548_T001	GRMZM2G064360			0	0.0622994	0.0620915	0.0977732	4.47848	0.24353	0.327141	0	0.055541	1.26229	7.54201	1	0.413922	0.0762757	1.91157e-06	Basic endochitinase 1
Zm00004b010203_T001	GRMZM2G342197			2.25884	1.6179	1.81924	2.34383	7.40025	22.4869	8.11458	26.4658	2.00995	16.1169	7.53445	0.0057311	2.31747e-06	1.10819e-07	2.27827e-05	Probable protein phosphatase 2C 30
Zm00004b010515_T001	GRMZM2G078218			0	0	0	0.0726967	0.246656	1.68999	0.608093	1.31339	0.0181742	0.964531	7.51969	1	0.600543	0.125044	1.50712e-06	SKP1-like protein 1A
Zm00004b001714_T001	GRMZM2G179792			2.50284	3.30233	3.53739	0.326947	27.0754	18.4787	13.5324	18.4984	2.41738	19.3962	7.51808	1.86574e-07	1.57313e-10	3.60766e-12	2.69915e-05	phospholipase D7
Zm00004b030005_T001	GRMZM2G149700			0	0.238399	0.356405	0.187073	2.85627	2.79573	0.469447	3.19201	0.195469	2.32837	7.51581	1	0.146884	0.0215202	3.39087e-06	#N/A
Zm00004b026617_T001	GRMZM2G109842			0.190815	0	0.492474	0.215411	0.584703	3.43385	1.1532	5.01605	0.224675	2.54695	7.49858	1	0.0878547	0.0117437	3.69155e-06	profilin homolog2
Zm00004b010919_T001	GRMZM2G133407			0	0	0.204831	0	0.957563	1.87453	0.404696	1.61867	0.0512076	1.21386	7.49168	1	0.354115	0.0625363	1.85049e-06	soluble epoxide hydrolase
Zm00004b031043_T001	GRMZM2G004349			2.11367	1.62176	2.7882	2.67247	18.0811	20.0223	10.4854	24.9715	2.29903	18.3901	7.4907	3.8275e-06	2.6162e-09	7.401e-11	2.56706e-05	Reticulon-like protein B4
Zm00004b012882_T001	GRMZM5G816609			0	0	0	0	0	0	3.29959	0	0	0.824897	7.47826	1	1	0.261747	1.30546e-06	26S proteasome non-ATPase regulatory subunit 2 homolog A
Zm00004b033270_T001	#N/A			0.486752	0.280103	0.418753	0.293064	4.59888	3.34563	2.51271	4.11809	0.369668	3.64383	7.46598	1	0.0358673	0.00419732	5.20252e-06	#N/A
Zm00004b027497_T001	GRMZM2G105221			15.2379	13.153	12.4264	8.76231	99.3586	114.168	64.2567	100.142	12.3949	94.4812	7.4605	7.91772e-19	3.34081e-21	1.531e-23	0.000131664	Glycosyltransferase family 61 protein
Zm00004b022101_T001	GRMZM2G063917	Zm00001d051166	PAL4	4.85349	5.2368	7.82898	1.44805	38.8738	38.1797	27.4663	45.6451	4.84183	37.5412	7.46011	2.66866e-12	4.59322e-15	5.16022e-17	5.22104e-05	#N/A
Zm00004b008841_T001	GRMZM2G047404			2.18672	1.43678	2.24625	0.773738	15.0389	12.4809	12.4265	14.0676	1.66087	13.5035	7.45991	4.21442e-05	2.41791e-08	8.14915e-10	1.88053e-05	plastid phosphate/phosphoenolpyruvate translocator1
Zm00004b012511_T001	GRMZM2G417454			0	0	0	0	0.661707	0	1.10647	1.49789	0	0.816517	7.4557	1	0.989219	0.250044	1.30091e-06	#N/A
Zm00004b024734_T001	GRMZM2G056145			0	0	0	0	0	1.52981	0	1.73381	0	0.815905	7.45103	1	0.989219	0.250044	1.29997e-06	RNA recognition motif (RRM)-containing protein
Zm00004b029962_T001	GRMZM2G174315			3.54519	3.56287	1.98245	3.1903	25.9265	19.5667	18.4508	32.6065	3.0702	24.1376	7.43538	5.56205e-08	5.06562e-11	1.0755e-12	3.35355e-05	alpha/beta-Hydrolases superfamily protein
Zm00004b032070_T002	GRMZM2G083012			0.98187	1.62815	1.15591	0.385035	7.06646	11.5084	5.94373	10.2939	1.03774	8.70313	7.42612	0.017819	6.63158e-06	3.44556e-07	1.21742e-05	Cell cycle regulated microtubule associated protein
Zm00004b022911_T001	GRMZM2G139293			1.49483	2.21195	2.38828	1.01251	10.3061	18.7342	9.43735	18.583	1.77689	14.2652	7.42548	5.30319e-05	2.97264e-08	1.02544e-09	1.99143e-05	#N/A
Zm00004b028070_T002	GRMZM2G028346			0	0	0.476941	0.443786	4.4014	5.78192	0	0	0.230182	2.54583	7.42481	1	0.156755	0.0232665	3.71461e-06	Proteasome subunit alpha type-3
Zm00004b031387_T001	GRMZM2G080887			0.027631	0.0715515	0	0.0187156	0.762012	0.652626	0.657519	2.06634	0.0294745	1.03462	7.41166	1	0.600543	0.125044	1.60035e-06	S-type anion channel SLAH3
Zm00004b012056_T001	GRMZM2G176390			0	0	0	0	0	1.63493	0	1.60589	0	0.810204	7.40595	1	0.989219	0.250044	1.29089e-06	Protein TAPETUM DETERMINANT 1
Zm00004b001424_T001	GRMZM2G050077			0.11397	0.221347	0.0490241	0.0578973	1.34236	2.33939	1.13003	1.78209	0.11056	1.64847	7.40536	1	0.112026	0.0156441	2.4461e-06	23-bisphosphoglycerate-independent phosphoglycerate mutase 1
Zm00004b029322_T002	GRMZM2G333875			2.79842	3.98288	2.0583	0	26.6579	13.575	14.0399	15.9171	2.2099	17.5475	7.40362	2.0606e-06	1.46871e-09	3.98446e-11	2.43438e-05	#N/A
Zm00004b036857_T001	GRMZM2G325783			0.216221	0	0.111609	0.0292911	1.1926	1.99417	1.34758	1.41118	0.0892804	1.48638	7.40195	1	0.201411	0.0312773	2.22255e-06	Protein TPX2
Zm00004b012160_T001	GRMZM5G869635			3.43226	4.2101	2.79737	1.63145	12.7315	29.2576	12.2821	38.7266	3.01779	23.2494	7.40054	0.000245647	1.2307e-07	4.74992e-09	3.26934e-05	#N/A
Zm00004b020145_T002	GRMZM2G448213			0	0	0	0	1.66133	0.532181	1.04255	0	0	0.809016	7.39636	1	0.989219	0.250044	1.28896e-06	Protein kinase domain superfamily protein
Zm00004b012904_T003	GRMZM2G425774			0	0	0	0	0	1.47797	1.31641	0.44021	0	0.808648	7.39354	1	0.989219	0.250044	1.28839e-06	VIN3-like protein 2
Zm00004b019585_T001	#N/A			10.7348	10.593	7.2626	2.62961	38.3831	72.5599	58.1052	67.3122	7.80501	59.0901	7.39011	2.11535e-13	4.18882e-16	4.09033e-18	8.21688e-05	#N/A
Zm00004b029004_T001	#N/A			0	0	0.073739	0	0.935676	1.44607	0.242818	1.16544	0.0184347	0.9475	7.38871	1	0.600543	0.125044	1.47955e-06	#N/A
Zm00004b016208_T001	GRMZM2G049767			0	0	0	0	0.150647	1.47454	0	1.60433	0	0.807378	7.3836	1	0.989219	0.250044	1.28638e-06	17.4 kDa class I heat shock protein
Zm00004b000619_T001	#N/A			18.5548	23.5977	18.7018	3.64395	110.685	139.581	106.372	124.901	16.1246	120.385	7.37215	2.13153e-18	8.42503e-21	4.12161e-23	0.000167041	#N/A
Zm00004b039007_T001	GRMZM2G015605			21.0651	14.8494	13.2897	11.1768	110.136	135.048	101.448	107.886	15.0953	113.629	7.35011	1.98894e-25	1.98894e-27	3.84588e-30	0.000157426	Hydrophobic protein RCI2B
Zm00004b020119_T001	GRMZM2G107082			10.4436	10.1104	9.65471	5.72552	71.6058	63.2738	53.8753	83.1215	8.98354	67.9691	7.3451	3.94752e-19	1.76229e-21	7.63307e-24	9.4095e-05	ATP-citrate synthase alpha chain protein 3
Zm00004b010631_T001	GRMZM5G843555			0	0	0	0	0.433061	0.706467	0.474509	1.59424	0	0.802068	7.34154	1	0.989219	0.250044	1.27791e-06	Probable prolyl 4-hydroxylase 12
Zm00004b036702_T001	#N/A			10.4929	4.99793	4.63046	8.08316	56.8194	60.6597	45.4046	51.4877	7.05112	53.5928	7.32737	7.70162e-17	2.42189e-19	1.48921e-21	7.41846e-05	#N/A
Zm00004b030242_T001	GRMZM2G424509			0.956031	1.1003	0.137079	0.32378	6.40831	4.30112	2.70835	8.6661	0.629298	5.52097	7.32649	1	0.00185033	0.000158106	7.76992e-06	RALF
Zm00004b007870_T001	#N/A			0.195415	0.548205	0.336231	0.231635	3.08756	3.79137	2.76797	3.38775	0.327872	3.25866	7.32401	1	0.0171253	0.00183817	4.65706e-06	#N/A
Zm00004b017474_T001	GRMZM2G021378			6.24892	8.016	6.30927	2.90995	31.415	52.9568	35.8478	56.8804	5.87103	44.275	7.31893	2.05962e-11	3.08326e-14	3.98255e-16	6.15924e-05	Syntaxin-132
Zm00004b020756_T001	#N/A			0	0	0	0	0.0876158	0.343034	1.20962	1.55511	0	0.798845	7.31601	1	0.989219	0.250044	1.27276e-06	#N/A
Zm00004b012820_T004	#N/A			0.898946	1.22171	2.30363	1.11415	13.7363	8.30371	7.13057	15.4477	1.38461	11.1546	7.3065	0.0021986	9.45228e-07	4.2513e-08	1.55166e-05	#N/A
Zm00004b037582_T001	GRMZM2G025062			0.275942	1.09566	0	0.0373813	4.05865	1.17937	0.375224	8.02923	0.352246	3.41062	7.30599	1	0.0226614	0.00250557	4.88485e-06	ERF-like protein
Zm00004b005589_T001	GRMZM2G155329	Zm00001d034635	CHI1	15.1465	8.99966	16.422	9.09989	112.952	110.149	78.8225	71.0938	12.417	93.2542	7.29907	4.56796e-19	2.00349e-21	8.83279e-24	0.000128858	chalcone flavanone isomerase1
Zm00004b037209_T003	GRMZM2G008665			0	0	0	0	0.965204	0	0	2.21957	0	0.796193	7.29508	1	0.989219	0.250044	1.26855e-06	#N/A
Zm00004b026897_T001	GRMZM2G137802			19.978	14.2495	14.6542	4.77178	89.5304	83.0203	148.579	82.9218	13.4134	101.013	7.29469	2.13264e-17	7.1806e-20	4.12375e-22	0.000138088	Putative WRKY DNA-binding domain superfamily protein
Zm00004b004859_T003	#N/A			0.0857526	0	1.6476	1.14231	3.67873	3.7615	8.51872	8.6671	0.718915	6.15651	7.28347	1	0.000648167	4.98446e-05	8.63592e-06	#N/A
Zm00004b032033_T001	GRMZM5G877500			14.6729	17.871	13.0242	7.89608	103.235	95.9064	73.5875	124.861	13.366	99.3973	7.28061	7.7171e-20	3.95748e-22	1.49221e-24	0.000137609	enolpyruvylshikimate phosphate synthase1
Zm00004b004633_T001	GRMZM2G118172			10.27	16.8282	5.24125	4.36241	91.4088	75.1792	49.509	56.803	9.17545	68.225	7.26238	2.42295e-13	4.76021e-16	4.6851e-18	9.4262e-05	VQ motif family protein
Zm00004b003840_T001	GRMZM2G026406			0.493191	0.141904	0.141431	0	1.70016	1.94148	1.49031	3.80002	0.194131	2.23299	7.2542	1	0.146884	0.0215202	3.24107e-06	Serine/threonine kinase-like protein
Zm00004b012051_T001	GRMZM5G803812			0.112474	0.0485428	0	0.190459	2.391	1.07528	1.08334	1.22345	0.0878689	1.44327	7.25211	1	0.201411	0.0312773	2.15614e-06	Homeobox-leucine zipper protein ATHB-13
Zm00004b032786_T002	GRMZM2G406603			12.833	15.1171	11.5858	10.349	96.8052	104.5	83.3851	86.8347	12.4712	92.8813	7.24506	1.64299e-25	1.65958e-27	3.17694e-30	0.000128197	fatty acyl thioesterase1
Zm00004b013936_T001	GRMZM2G172230			42.8608	51.1204	38.8059	21.471	305.527	226.451	232.138	367.345	38.5645	282.865	7.23237	1.38306e-23	1.08902e-25	2.67433e-28	0.000389855	Chaperone protein ClpD chloroplastic
Zm00004b011768_T001	GRMZM2G330751			0.0816942	0.0705168	0.0468543	0.0922247	2.22169	0.214396	2.86976	0	0.0728225	1.32646	7.22671	1	0.354115	0.0625363	1.99453e-06	S-locus-specific glycoprotein S13
Zm00004b000633_T001	AC166636.1_FG008			1.16572	2.78648	2.23718	0.911068	12.0557	16.4395	9.55153	17.5573	1.77511	13.901	7.22416	2.90071e-05	1.71538e-08	5.60892e-10	1.92757e-05	Ras-related protein Rab-6A
Zm00004b038954_T001	GRMZM2G425427			0	0	0	0.0343043	0.989337	1.19622	0.459117	0.757489	0.00857607	0.85054	7.22326	1	0.989219	0.250044	1.34115e-06	Putative MYB DNA-binding domain superfamily protein
Zm00004b028001_T001	GRMZM2G336337			0	0	0	0.0729486	0.433144	1.51415	1.18989	0.549141	0.0182372	0.921581	7.22039	1	0.600543	0.125044	1.43857e-06	Laccase-13
Zm00004b004127_T001	#N/A			0	0	0	0	1.53953	0	0	1.60738	0	0.786726	7.2202	1	0.989219	0.250044	1.25346e-06	#N/A
Zm00004b036244_T001	GRMZM2G082653			3.99924	2.83246	2.2937	1.42388	16.1431	23.5861	18.4758	22.7271	2.63732	20.233	7.21836	7.44836e-08	6.63847e-11	1.44024e-12	2.79964e-05	E3 ubiquitin-protein ligase ATL6
Zm00004b005595_T001	#N/A			2.29624	1.36267	1.48159	2.52743	12.7532	19.4775	7.58922	19.6438	1.91698	14.8659	7.20939	0.000226114	1.14141e-07	4.37222e-09	2.0688e-05	#N/A
Zm00004b038401_T001	GRMZM2G128876			0.0896711	0	0.154288	0.182214	1.90624	1.10942	1.62579	1.646	0.106543	1.57186	7.20932	1	0.201411	0.0312773	2.33055e-06	Xyloglucan endotransglucosylase/hydrolase protein 2
Zm00004b040039_T001	#N/A			0	1.10597	0	0	0.736153	2.16164	0.72595	7.54933	0.276494	2.79327	7.203	1	0.0932136	0.012561	4.03824e-06	#N/A
Zm00004b010626_T001	GRMZM2G149935			0	0	0	0.2813	2.46144	0.442517	1.23843	1.06993	0.070325	1.30308	7.20212	1	0.354115	0.0625363	1.96139e-06	Hydroxyproline O-galactosyltransferase GALT4
Zm00004b028054_T001	GRMZM2G068973			62.5134	52.4288	50.6209	36.1662	277.52	401.584	268.67	516.449	50.4323	366.055	7.19141	3.42475e-19	1.55671e-21	6.62223e-24	0.000508436	NAC domain-containing protein 2
Zm00004b004251_T001	GRMZM2G027688			0.0870337	0.0751257	0.14975	0.0589515	0.800077	1.37045	1.08486	2.60347	0.0927152	1.46471	7.18653	1	0.201411	0.0312773	2.18243e-06	TD and POZ domain-containing protein 4
Zm00004b013997_T001	GRMZM2G071484			1.84862	1.18654	1.01947	0.802658	3.86719	8.26349	3.33018	22.751	1.21432	9.55296	7.18335	1	0.00140439	0.000116365	1.34787e-05	E3 ubiquitin-protein ligase PUB23
Zm00004b035498_T001	#N/A			1.2732	2.15573	2.10641	0.597041	11.0852	14.926	12.2079	9.98753	1.5331	12.0516	7.17952	0.00017709	9.10018e-08	3.42427e-09	1.67008e-05	#N/A
Zm00004b033473_T001	GRMZM2G109286			0.147957	0.0638569	0.0318219	0	0.72257	1.08168	0.796384	2.31354	0.060909	1.22854	7.1753	1	0.354115	0.0625363	1.85804e-06	PLC-like phosphodiesterases superfamily protein
Zm00004b040592_T001	GRMZM2G074759			7.44266	9.744	9.25923	5.22862	64.5714	56.6676	30.0981	81.4849	7.91863	58.2055	7.17048	2.18856e-10	2.84229e-13	4.23189e-15	8.0721e-05	opaque endosperm7
Zm00004b026519_T001	GRMZM2G380561			0	0.11003	0.164495	0	2.1239	1.21865	1.01112	0.779949	0.0686312	1.2834	7.16569	1	0.354115	0.0625363	1.93282e-06	Probable glucan endo-13-beta-glucosidase BG1
Zm00004b016852_T001	#N/A			6.03321	2.95105	7.26651	9.53526	20.7981	77.5837	40.7918	51.9545	6.44651	47.782	7.16103	6.17209e-06	4.06691e-09	1.19346e-10	6.67213e-05	#N/A
Zm00004b006972_T001	GRMZM2G049608			0.142364	0.0921645	0	0	1.18602	1.64125	0.72595	1.28242	0.0586322	1.20891	7.15972	1	0.354115	0.0625363	1.83047e-06	Wall-associated kinase 3
Zm00004b032085_T001	GRMZM2G304528			1.3996	0.322161	0.722443	0.505602	5.14644	7.34613	7.29547	4.94787	0.73745	6.18398	7.15805	1	0.000648167	4.98446e-05	8.64963e-06	#N/A
Zm00004b038832_T001	GRMZM2G086496			21.8923	14.2254	18.2887	12.104	146.231	111.462	89.2853	140.979	16.6276	121.989	7.15725	1.95327e-21	1.19833e-23	3.77692e-26	0.000168073	Protein NRT1/ PTR FAMILY 6.3
Zm00004b014907_T001	GRMZM2G466298			5.95291	4.84425	4.73035	2.97025	33.5756	35.9305	29.4799	38.9262	4.62444	34.478	7.14431	2.51916e-12	4.37353e-15	4.87113e-17	4.75562e-05	Probable L-type lectin-domain containing receptor kinase S.5
Zm00004b028222_T001	GRMZM2G031724			0	0	0.393539	0	2.14301	0.989427	0.877223	1.96165	0.0983848	1.49283	7.1266	1	0.201411	0.0312773	2.21796e-06	gibberellin 2-oxidase10
Zm00004b008823_T002	GRMZM2G446872			0	0	0	0	0.586811	2.51147	0	0	0	0.77457	7.1242	1	0.989219	0.250044	1.23411e-06	Mediator of RNA polymerase II transcription subunit 14
Zm00004b031912_T001	GRMZM5G800535			0	0.845672	0.84285	0	2.73405	5.35218	2.37896	4.94787	0.42213	3.85326	7.12323	1	0.0214377	0.00236073	5.45078e-06	#N/A
Zm00004b039401_T001	GRMZM2G153456			0.0421302	0	0.0362446	0.0285365	0.387291	1.84802	0.668366	0.973834	0.0267278	0.969379	7.1231	1	0.600543	0.125044	1.50088e-06	OSJNBa0055C08.12 protein
Zm00004b034434_T004	GRMZM2G009808			27.4965	25.9088	21.2897	15.3081	154.351	159.679	123.989	214.022	22.5008	163.01	7.12268	1.89139e-22	1.27796e-24	3.65726e-27	0.000225082	aconitase3
Zm00004b025705_T002	GRMZM2G063069			1.91843	3.24696	1.35917	1.19751	12.9673	14.8925	5.92493	25.0108	1.93052	14.6989	7.12217	0.00396792	1.63917e-06	7.67251e-08	2.0479e-05	Protein kinase superfamily protein
Zm00004b010484_T001	GRMZM2G124921			3.60825	3.69134	3.42034	2.71557	40.1952	16.609	16.2035	28.0285	3.35887	25.2591	7.12044	2.41928e-06	1.70974e-09	4.678e-11	3.47553e-05	Patatin-like protein 2
Zm00004b002908_T001	AC203989.4_FG001			24.7108	28.4999	10.7639	4.40217	105.912	94.8327	62.9737	221.255	17.0942	121.243	7.11974	2.90892e-05	1.71922e-08	5.6248e-10	0.000168313	Cupin%2C RmlC-type
Zm00004b011773_T001	GRMZM2G339562			39.8614	42.2206	69.6338	32.8949	274.826	445.593	151.683	447.56	46.1527	329.916	7.11691	1.07687e-09	1.26393e-12	2.08227e-14	0.000460855	#N/A
Zm00004b036357_T001	GRMZM2G006578			0.241892	0.375833	0.312149	0.0655374	2.16806	2.72064	2.16542	3.289	0.248853	2.58578	7.1134	1	0.0878547	0.0117437	3.71387e-06	bZIP transcription factor family protein
Zm00004b004547_T001	GRMZM5G872578			1.90453	2.25456	0.936266	0.405433	12.8807	9.97599	5.61117	14.6497	1.3752	10.7794	7.11009	0.000951722	4.33784e-07	1.84029e-08	1.49375e-05	F-box domain containing protein expressed
Zm00004b010450_T001	#N/A			0	0.265543	0.264657	0	0	3.46006	0	3.48575	0.13255	1.73645	7.10516	1	0.386941	0.0703761	2.55048e-06	#N/A
Zm00004b004744_T001	GRMZM2G467893			36.3151	40.2581	39.3343	9.59044	185.937	306.888	192.199	207.894	31.3745	223.229	7.10252	1.3827e-13	2.80466e-16	2.67364e-18	0.000309009	Major facilitator superfamily protein
Zm00004b031376_T001	GRMZM2G163883			1.00409	1.30007	2.15955	0.642328	11.9225	10.5404	9.1656	8.5708	1.27651	10.0498	7.09873	0.00421853	1.73531e-06	8.15711e-08	1.39296e-05	Carbohydrate-binding X8 domain superfamily protein
Zm00004b006763_T001	GRMZM2G394450			3.24013	2.29657	3.46736	3.92543	23.55	35.3466	16.6864	20.9177	3.23237	24.1252	7.09476	4.62812e-07	3.64706e-10	8.94911e-12	3.34243e-05	Beta-fructofuranosidase 1
Zm00004b008728_T001	#N/A			0.132311	0.0761388	0.113827	0	1.2163	2.77787	0.349837	1.07942	0.0805692	1.35586	7.09338	1	0.354115	0.0625363	2.02883e-06	#N/A
Zm00004b006551_T002	GRMZM2G164405			0	0	0	0	1.07771	0.884724	0.788507	0.329092	0	0.770008	7.088	1	0.989219	0.250044	1.22682e-06	1-aminocyclopropane-1-carboxylate synthase2
Zm00004b006927_T001	GRMZM2G118345	Zm00001d003015	PAL6	7.19515	6.23068	9.39445	1.99017	49.9529	40.385	29.5458	61.4677	6.20261	45.3379	7.0837	9.69596e-11	1.3264e-13	1.87485e-15	6.25592e-05	#N/A
Zm00004b031300_T001	GRMZM2G160417			6.03321	7.53387	4.87894	4.79487	45.2937	38.7692	35.0946	51.7905	5.81022	42.737	7.07857	6.13127e-14	1.299e-16	1.18557e-18	5.87993e-05	3-ketoacyl-CoA synthase
Zm00004b034661_T001	GRMZM2G420733			5.42908	4.97465	5.5329	1.69723	43.6695	31.3768	25.9332	29.4141	4.40847	32.5984	7.07196	1.06394e-10	1.45149e-13	2.05727e-15	4.48117e-05	Dirigent protein 11
Zm00004b008299_T001	GRMZM2G133716			0.354393	0.771412	0.609768	0.323539	3.68277	5.02579	2.79364	6.47379	0.514778	4.494	7.06964	1	0.00437591	0.000405302	6.3205e-06	FHA domain-containing protein PS1
Zm00004b037359_T001	#N/A			0.0412082	0	0	0	0.378816	0.185393	0	2.80154	0.0103021	0.841437	7.06371	1	0.989219	0.250044	1.32384e-06	#N/A
Zm00004b019293_T001	#N/A			2.55308	2.5123	1.88892	0.760896	15.9008	13.6111	10.7043	18.5374	1.9288	14.6884	7.05174	1.27334e-05	8.02865e-09	2.46219e-10	2.02609e-05	#N/A
Zm00004b027303_T001	#N/A			0.579782	1.29664	1.02024	0.589065	6.35939	7.23237	5.67398	8.95828	0.871431	7.05601	7.05028	1	0.000275081	1.96167e-05	9.82069e-06	#N/A
Zm00004b016618_T001	GRMZM2G161310			53.9424	55.6992	50.6533	22.2531	316.415	331.113	286.796	367.323	45.637	325.412	7.05028	7.07182e-28	9.82198e-30	1.36743e-32	0.000447443	major facilitator superfamily defense1
Zm00004b004565_T001	GRMZM2G066067			3.88624	4.52697	3.14857	0.996699	22.5016	25.6742	19.6672	25.4458	3.13962	23.3222	7.04516	1.86665e-08	1.84634e-11	3.60943e-13	3.21362e-05	UDP-glycosyltransferase 91A1
Zm00004b037724_T001	GRMZM2G154460			9.87455	10.9521	8.44852	7.91618	57.0447	70.3496	36.3888	103.475	9.29785	66.8146	7.03667	8.23561e-10	9.78101e-13	1.59247e-14	9.26682e-05	Major facilitator superfamily protein
Zm00004b024844_T001	GRMZM2G438998			0.322397	0.173929	0.208019	0.0545932	1.06508	2.53827	1.18732	3.72609	0.189735	2.12919	7.03245	1	0.146884	0.0215202	3.08289e-06	Mannose-6-phosphate isomerase 1
Zm00004b020916_T001	GRMZM2G089086			0.176841	0.244233	0.182564	0.239564	1.09732	2.50613	0.841639	4.66475	0.210801	2.27746	7.02248	1	0.146884	0.0215202	3.28477e-06	Magnesium transporter CorA-like family protein
Zm00004b037253_T001	GRMZM2G151801			0.813153	0.73884	0.810012	0.289885	4.0818	6.49833	4.02522	7.50674	0.662973	5.52802	7.02161	1	0.00185033	0.000158106	7.7263e-06	Putative methylesterase 11 chloroplastic
Zm00004b012800_T004	GRMZM2G017229			0.292969	2.50075	0.128821	0.529174	3.20938	15.326	0.00737738	8.36535	0.862929	6.72702	7.02085	1	0.0114459	0.00117655	9.63063e-06	#N/A
Zm00004b002421_T001	GRMZM2G063024			1.39124	1.76798	0.864415	0.471172	6.35024	11.475	7.22564	10.2991	1.1237	8.83749	7.01947	0.0733491	2.43281e-05	1.41831e-06	1.22479e-05	Senescence-associated protein 15
Zm00004b026635_T001	AC205471.4_FG007			13.71	17.1081	21.1535	41.2839	166.274	214.373	88.8235	208.501	23.3139	169.493	7.01249	2.83881e-08	2.72962e-11	5.48923e-13	0.000235212	AtS40-3
Zm00004b034937_T001	GRMZM5G841619			32.666	33.8507	32.4936	23.1632	175.023	210.875	128.544	350.933	30.5434	216.344	7.00974	4.01554e-13	7.66325e-16	7.7646e-18	0.000299654	tryptophan synthase alpha subunit1
Zm00004b004161_T001	GRMZM2G008607			0.262147	0.350735	0.563813	0.310736	4.02144	2.5799	2.31704	4.77632	0.371858	3.42367	6.99896	1	0.0358673	0.00419732	4.84818e-06	#N/A
Zm00004b037256_T001	GRMZM2G136884			0.484538	0.76678	0.972646	0.136749	3.85105	4.17815	3.34012	8.56474	0.590178	4.98352	6.99262	1	0.00146436	0.000122209	6.97743e-06	Eukaryotic aspartyl protease family protein
Zm00004b002677_T002	GRMZM5G832908			1.98882	3.85508	0.0300173	0.0472671	10.1437	14.4417	7.82852	12.9991	1.4803	11.3533	6.99199	0.00104629	4.74077e-07	2.02314e-08	1.56768e-05	Probable galacturonosyltransferase 13
Zm00004b039587_T001	GRMZM2G446201			1.14284	0.616549	0.368695	0.0967618	3.77554	4.82022	2.59005	7.76961	0.556212	4.73885	6.99057	1	0.00253218	0.000223028	6.64308e-06	Zea mays ARGOS1
Zm00004b029583_T001	GRMZM2G137582			3.91738	5.64161	3.93772	1.45239	34.4715	29.613	19.7187	25.6791	3.73727	27.3706	6.98878	3.96204e-09	4.3301e-12	7.66115e-14	3.76422e-05	EIN3-binding F-box protein 1
Zm00004b004968_T001	GRMZM2G047372			2.37768	2.08715	1.87217	1.09186	13.7072	15.8189	10.3662	16.2742	1.85721	14.0416	6.98679	3.34369e-05	1.95309e-08	6.46548e-10	1.93454e-05	Transmembrane and coiled-coil domains protein 1
Zm00004b003620_T001	GRMZM2G151955			0.382205	0.426945	0.502887	0.19797	4.41772	3.81833	1.37573	4.21861	0.377502	3.4576	6.98635	1	0.0358673	0.00419732	4.8931e-06	Probable LRR receptor-like serine/threonine-protein kinase
Zm00004b022488_T001	GRMZM2G179639			0.781661	1.0683	0.224154	0.264726	5.16465	6.30064	3.76444	4.517	0.584709	4.93668	6.982	1	0.00146436	0.000122209	6.91168e-06	AT-hook motif nuclear-localized protein 29
Zm00004b010354_T001	#N/A			2.56723	3.12844	2.40346	1.96904	26.8535	15.1591	13.0481	19.8146	2.51704	18.7188	6.97485	7.88006e-07	5.98789e-10	1.52372e-11	2.57324e-05	#N/A
Zm00004b011078_T002	GRMZM2G099449			0	1.80753	0	0.115004	4.48732	6.3655	0.192396	5.69453	0.480634	4.18493	6.97393	1	0.00785101	0.000774687	5.88737e-06	Bax inhibitor-1 family protein
Zm00004b034403_T001	GRMZM2G361256			7.33092	8.18772	6.73628	2.73193	41.5307	46.1029	46.4038	46.6238	6.24671	45.1653	6.96812	3.96155e-16	1.12225e-18	7.6602e-21	6.18995e-05	ABC transporter C family member 3
Zm00004b011331_T001	GRMZM2G380291			0	0	0	0	0.492461	0.321348	0.647514	1.55392	0	0.753811	6.95997	1	0.989219	0.250044	1.20102e-06	#N/A
Zm00004b001288_T001	GRMZM2G300692			0.11077	0.0478073	0.0952955	0.187573	1.14556	1.12128	1.25521	2.63575	0.110361	1.53945	6.95634	1	0.201411	0.0312773	2.27271e-06	Probable galacturonosyltransferase-like 7
Zm00004b008196_T001	GRMZM2G164074			5.8208	6.06393	4.07518	5.51973	46.5898	40.1389	28.0213	40.7735	5.36991	38.8809	6.95607	2.64959e-12	4.57614e-15	5.12334e-17	5.33957e-05	Cytochrome P450 94B3
Zm00004b013343_T001	#N/A			7.25576	8.99047	3.82582	2.93292	27.7021	35.0124	40.3141	62.2172	5.75124	41.3115	6.94968	1.58991e-09	1.83592e-12	3.07431e-14	5.67668e-05	#N/A
Zm00004b014349_T001	GRMZM2G035584			21.0624	15.2258	21.0426	21.913	105.549	168.267	91.1158	196.668	19.8109	140.4	6.94206	3.00852e-13	5.83046e-16	5.81738e-18	0.000194374	Shikimate O-hydroxycinnamoyltransferase
Zm00004b025925_T001	GRMZM2G057116			29.7589	16.6269	16.3312	5.59705	110.479	114.667	153.804	106.434	17.0785	121.346	6.93366	4.77395e-18	1.73598e-20	9.23109e-23	0.000165208	Probable WRKY transcription factor 50
Zm00004b019294_T001	GRMZM2G028568			3.28126	2.61445	2.95315	1.67545	20.1285	21.2064	13.5572	22.6508	2.63108	19.3857	6.93341	2.99466e-07	2.45263e-10	5.79059e-12	2.66579e-05	LEAF RUST 10 DISEASE-RESISTANCE LOCUS RECEPTOR-LIKE PROTEIN KINASE-like 1.1
Zm00004b013777_T001	GRMZM2G073272			0.498466	0.143422	0.714716	0.375146	2.9912	4.48512	3.45182	4.36781	0.432937	3.82399	6.93333	1	0.0214377	0.00236073	5.38639e-06	Probable WRKY transcription factor 11
Zm00004b014760_T001	GRMZM2G075253			0.423696	0.182863	0.0607509	0.0956622	1.13602	2.70042	2.56062	2.01635	0.190743	2.10335	6.92948	1	0.240883	0.0391116	3.04002e-06	Probable ADP-ribosylation factor
Zm00004b002502_T001	GRMZM2G039870			0	0	0	0.050835	0.344961	1.60383	0.595314	0.816372	0.0127087	0.840119	6.92945	1	0.989219	0.250044	1.31781e-06	Ethylene-responsive transcription factor ERF055
Zm00004b015700_T001	GRMZM5G819052			2.26868	1.61771	2.29118	0.734929	10.0876	17.1959	10.5067	14.2165	1.72812	13.0017	6.92698	9.2608e-05	4.97091e-08	1.7907e-09	1.79034e-05	#N/A
Zm00004b007506_T001	GRMZM2G098128			0.322936	0.47786	0.238133	0	1.90842	3.68405	1.93425	2.82275	0.259732	2.58737	6.91561	1	0.0878547	0.0117437	3.69869e-06	E3 ubiquitin-protein ligase PUB23
Zm00004b015450_T003	GRMZM5G806449			39.6335	37.7854	35.0817	20.7899	216.46	261.408	185.635	270.475	33.3226	233.494	6.91481	6.99761e-26	7.6061e-28	1.35309e-30	0.000321024	Glutathione reductase cytosolic
Zm00004b017558_T001	GRMZM2G324157			0.629605	0.217385	0.162495	0.127937	4.34084	1.69953	2.42572	2.56822	0.284356	2.75858	6.90785	1	0.0518262	0.00636453	3.93118e-06	protein; Protein kinase domain containing protein
Zm00004b030331_T001	GRMZM2G358491			5.87691	8.02244	5.61344	2.95308	37.3536	38.6657	29.3252	55.1347	5.61647	40.1198	6.90612	5.30028e-11	7.49686e-14	1.02488e-15	5.51503e-05	Mediator of RNA polymerase II transcription subunit 33A
Zm00004b035209_T001	GRMZM2G177631			0.568517	0.163577	0.63854	0.48135	5.8795	2.93072	3.36427	3.908	0.462996	4.02062	6.90527	1	0.0127082	0.00131933	5.65051e-06	Cellulose synthase-8
Zm00004b038862_T001	GRMZM2G123410			4.51384	4.87978	5.69293	3.7995	34.6963	40.6149	24.8794	35.5139	4.72151	33.9261	6.89981	4.83865e-11	6.86334e-14	9.3562e-16	4.6624e-05	Phloem-specific lectin
Zm00004b015448_T001	GRMZM5G808853			0.0994273	0.257471	0.128306	0.0336731	1.14251	1.73335	1.40834	2.36584	0.129719	1.66251	6.89922	1	0.386941	0.0703761	2.43721e-06	F-box protein PP2-B10
Zm00004b014811_T001	GRMZM5G823157			0.0540366	0.163251	0.0929753	0.0183006	1.39709	1.5498	0.887868	1.46947	0.082141	1.32606	6.89759	1	0.354115	0.0625363	1.97876e-06	Probable WRKY transcription factor 14
Zm00004b019699_T001	GRMZM2G371606			34.8958	41.2685	35.4557	17.7127	186.937	215.794	139.227	354.252	32.3332	224.052	6.89545	1.3515e-12	2.40054e-15	2.61332e-17	0.00030917	actin binding protein family
Zm00004b028606_T001	GRMZM2G016637			1.67449	1.44538	1.38721	1.59628	8.76551	17.4384	6.25461	13.4078	1.52584	11.4666	6.89355	0.0040689	1.67928e-06	7.86777e-08	1.58614e-05	Trihelix transcription factor GT-3b
Zm00004b015734_T001	#N/A			1.8695	2.58194	2.25166	1.11433	9.70996	17.0738	8.13483	22.6742	1.95436	14.3982	6.88158	0.00121896	5.4613e-07	2.35703e-08	1.9919e-05	#N/A
Zm00004b014053_T001	GRMZM2G540772			0.498466	0.69662	0.592193	0.610952	5.07322	5.41952	4.62633	4.74434	0.599558	4.96585	6.87789	1	0.00146436	0.000122209	6.93383e-06	mitogen-activated protein kinase kinase kinase 3
Zm00004b008127_T006	GRMZM2G165597			5.57216	5.27687	6.01418	0.158499	23.8471	27.7829	25.6213	44.4446	4.25543	30.424	6.87681	3.09782e-08	2.95031e-11	5.99006e-13	4.17988e-05	Leucine-rich repeat protein kinase family protein
Zm00004b031538_T001	GRMZM2G124276			0	0	0	0	0.355922	0.91449	0.175494	1.52669	0	0.743149	6.87573	1	0.989219	0.250044	1.18404e-06	Protein SUR2
Zm00004b010072_T002	GRMZM2G005493			0	0	0	0	0	0	2.97837	0	0	0.744592	6.87541	1	0.99943	0.253507	1.18398e-06	Xylose isomerase
Zm00004b028654_T001	#N/A			7.28227	5.60017	5.20179	5.05216	32.2041	43.3357	34.3584	54.9094	5.7841	41.2019	6.87249	1.60855e-11	2.44833e-14	3.11035e-16	5.65955e-05	#N/A
Zm00004b014852_T001	GRMZM2G092749			0.541436	0.892226	1.33387	0.666794	9.04958	6.53259	5.60548	5.92298	0.858582	6.77766	6.86554	1	0.000462801	3.44622e-05	9.39789e-06	Rop guanine nucleotide exchange factor 14
Zm00004b027312_T001	GRMZM2G077187			4.70414	4.04346	3.96195	3.45406	27.9586	27.9439	24.3235	36.0391	4.0409	29.0663	6.86528	3.76073e-10	4.70679e-13	7.27188e-15	3.98453e-05	Lipid phosphate phosphatase 2
Zm00004b039591_T001	GRMZM2G346839			0.191796	0.165555	0.0825012	0.194867	1.87333	2.26506	0.543342	2.73825	0.15868	1.85499	6.85737	1	0.386941	0.0703761	2.69666e-06	Class IV heat shock protein
Zm00004b014590_T001	#N/A			9.44208	6.57071	4.65971	2.97465	39.5303	44.1257	48.9353	36.0271	5.91179	42.1546	6.85326	2.12641e-14	4.87709e-17	4.11171e-19	5.75332e-05	#N/A
Zm00004b005922_T003	GRMZM2G150098			0.317936	3.56767	0	0	5.61291	6.33915	0	17.2919	0.971401	7.31099	6.85245	1	0.0178668	0.0019257	1.03132e-05	Pyruvate kinase
Zm00004b027716_T001	GRMZM2G066024			29.5506	36.1749	21.599	12.5165	154.506	111.329	100.236	321.386	24.9602	171.864	6.85216	1.31682e-07	1.13323e-10	2.54625e-12	0.000236333	aldolase2
Zm00004b014981_T001	#N/A			1.20839	0.510432	0.973221	0.940395	7.12001	6.94016	4.22444	10.103	0.908109	7.0969	6.83835	1	0.000275081	1.96167e-05	9.82611e-06	#N/A
Zm00004b004073_T002	#N/A			0	4.03936	0.544038	0.628229	8.76841	14.7942	5.35055	10.3755	1.30291	9.82217	6.83556	0.022173	8.08938e-06	4.28745e-07	1.35687e-05	#N/A
Zm00004b027372_T002	GRMZM5G832994			2.0565	1.7494	1.43588	1.23145	11.8155	12.7383	11.5167	12.1575	1.61831	12.057	6.83121	0.000710045	3.29487e-07	1.37297e-08	1.65702e-05	reversion-to-ethylene sensitivity1 like1
Zm00004b039547_T001	GRMZM2G136508			4.85728	5.75055	4.86878	2.32416	32.6951	39.3948	19.0371	35.052	4.45019	31.5447	6.82809	8.18098e-09	8.52185e-12	1.5819e-13	4.3393e-05	Amino acid permease
Zm00004b011826_T001	GRMZM2G073114			2.49817	1.88683	3.67151	0.14101	6.3393	24.7026	14.1542	14.4362	2.04938	14.9081	6.82755	0.00238209	1.01842e-06	4.60611e-08	2.0611e-05	Ripening-related protein 3
Zm00004b029432_T001	GRMZM2G354319			0.208181	0.628942	0.805941	0.14101	5.0236	3.98051	3.30265	3.1137	0.446018	3.85511	6.82741	1	0.0214377	0.00236073	5.41457e-06	Putative B-box type zinc finger family protein
Zm00004b015055_T001	GRMZM2G179761			0.109695	0.189372	0.660592	0.0371504	2.33191	2.52923	1.98883	3.05761	0.249202	2.4769	6.82142	1	0.0878547	0.0117437	3.53982e-06	#N/A
Zm00004b024577_T001	#N/A			0	0.195054	0.0486007	0	0.778984	1.58848	0.512124	1.7667	0.0609136	1.16157	6.82053	1	0.354115	0.0625363	1.75133e-06	#N/A
Zm00004b030991_T001	#N/A			0.111867	0.0965612	0.0481195	0.113658	1.34972	2.07603	1.64793	0.456316	0.0925514	1.3825	6.82032	1	0.354115	0.0625363	2.05169e-06	#N/A
Zm00004b021283_T001	GRMZM2G007736			0	0.141763	0	0.0139053	0.684109	1.45466	0.744416	1.14446	0.0389172	1.00691	6.81422	1	0.600543	0.125044	1.54079e-06	trehalose-6-phosphate synthase8
Zm00004b012331_T002	GRMZM2G168920			6.72636	2.82935	0	0	29.7398	12.1353	28.0121	0	2.38893	17.4718	6.81166	1	0.0062617	0.000603819	2.34229e-05	Cytoplasmic 60S subunit biogenesis factor REI1 homolog 1
Zm00004b029853_T002	GRMZM6G112751			0.139124	0.240178	0	0.0942344	1.17235	2.19068	1.6816	1.19806	0.118384	1.56067	6.81134	1	0.201411	0.0312773	2.29343e-06	#N/A
Zm00004b025852_T002	GRMZM2G137348			0	0	0	0	0	2.92236	0	0	0	0.730591	6.81029	1	1	0.260766	1.17086e-06	Kinesin-like protein KIN-13A
Zm00004b016474_T001	GRMZM2G472248			20.0667	29.4274	24.8741	16.3689	169.839	291.221	87.7769	71.879	22.6843	155.179	6.80853	2.2122e-06	1.57116e-09	4.27759e-11	0.000214869	Protein induced upon tuberization
Zm00004b019233_T002	#N/A			1.11609	1.27304	2.29754	0.863966	11.3133	7.9801	4.56198	17.6143	1.38766	10.3674	6.80687	0.0964066	3.13619e-05	1.86415e-06	1.43131e-05	#N/A
Zm00004b023238_T001	#N/A			0.162736	0.080269	0.200003	0.25195	2.00356	2.43175	2.08116	1.26441	0.17374	1.94522	6.80629	1	0.240883	0.0391116	2.8158e-06	#N/A
Zm00004b027979_T001	GRMZM2G058024			1.8327	1.58195	0.467161	1.65515	24.9593	4.61883	4.03812	8.12181	1.38424	10.4345	6.80205	1	0.00103863	8.3567e-05	1.42853e-05	jasmonate-regulated gene 21
Zm00004b034571_T001	GRMZM2G037327			0	0	0.0330413	0.0520289	0.220664	1.38231	0.0435211	1.87998	0.0212675	0.881618	6.7998	1	0.600543	0.125044	1.36997e-06	Aquaporin TIP3.1
Zm00004b030569_T002	GRMZM2G025074			0.12734	1.16513	0.175281	4.65765	0.11706	11.4865	15.1512	19.3922	1.53135	11.5367	6.79573	1	0.00584963	0.000561368	1.59569e-05	#N/A
Zm00004b017966_T001	#N/A			2.53914	1.49961	2.52933	1.62934	13.2064	20.7425	12.8719	13.083	2.04935	14.976	6.79416	8.45416e-06	5.47549e-09	1.63473e-10	2.05399e-05	#N/A
Zm00004b004071_T001	GRMZM2G069976			6.05165	7.52275	4.76817	3.55515	37.7626	41.6319	28.3178	46.3881	5.47443	38.5251	6.79017	8.1649e-12	1.29192e-14	1.5788e-16	5.27875e-05	Pleckstrin homology (PH) and lipid-binding START domains-containing protein
Zm00004b005379_T001	#N/A			2.35477	1.66512	1.85413	1.0453	11.6948	11.2074	6.61809	21.2729	1.72983	12.6983	6.78942	0.0034567	1.43969e-06	6.684e-08	1.74971e-05	#N/A
Zm00004b005699_T001	GRMZM2G053458			126.044	139.65	132.196	73.4536	767.741	898.561	664.744	894.647	117.836	806.423	6.78517	8.70633e-31	1.81382e-32	1.68349e-35	0.00110427	Ferredoxin-3%2C chloroplastic
Zm00004b035153_T001	#N/A			1.42457	1.4623	0.960571	0.599815	7.21147	11.7788	6.23894	8.58556	1.11181	8.45369	6.78356	0.0320336	1.13796e-05	6.19414e-07	1.16558e-05	#N/A
Zm00004b013319_T001	GRMZM2G024024			0.605673	0.627366	0.468954	0.266661	3.61906	4.42793	4.28954	4.24119	0.492163	4.14443	6.77465	1	0.0127082	0.00131933	5.80027e-06	Protein kinase
Zm00004b024942_T001	GRMZM2G038821			11.09	12.5765	9.80388	6.5792	67.8915	77.9793	46.0203	85.4824	10.0124	69.3434	6.77197	1.31873e-14	3.0956e-17	2.54994e-19	9.51586e-05	Pyruvate decarboxylase isozyme 2
Zm00004b001538_T001	GRMZM2G467072			0.361291	0.519765	0.414425	0.32629	2.62932	4.87627	2.72935	3.92998	0.405443	3.54123	6.77173	1	0.0358673	0.00419732	4.98078e-06	#N/A
Zm00004b008821_T001	GRMZM2G019119			4.94312	2.84453	4.45506	2.55099	21.0975	30.4459	15.7372	37.1264	3.69843	26.1017	6.76516	1.59528e-06	1.15852e-09	3.0847e-11	3.59322e-05	Ras-related protein RABA4c
Zm00004b004216_T001	GRMZM5G820163			0.723634	1.11912	0.129696	0.0816911	3.91508	4.81554	3.00665	5.37058	0.513536	4.27696	6.75069	1	0.00745909	0.00073313	5.97668e-06	L-type lectin-domain containing receptor kinase V.9
Zm00004b029211_T006	#N/A			0	0	0	0	0.674807	0.870662	1.36116	0	0	0.726656	6.74522	1	0.989219	0.250044	1.15774e-06	#N/A
Zm00004b031173_T002	GRMZM2G059825			2.71476	0	0	0	6.75182	4.64281	4.21407	6.01726	0.678691	5.40649	6.7359	1	0.00311582	0.000279674	7.50677e-06	#N/A
Zm00004b031399_T001	GRMZM2G113355			11.1068	15.0483	8.37592	4.19009	53.6359	49.4945	32.54	127.698	9.68028	65.842	6.73256	1.91344e-05	1.17678e-08	3.6999e-10	9.0649e-05	Plant cysteine oxidase 2
Zm00004b020756_T002	#N/A			0	0	0	0	0.262847	0.943343	0.345605	1.34776	0	0.72489	6.73135	1	0.989219	0.250044	1.15495e-06	#N/A
Zm00004b001267_T001	GRMZM2G455809			3.39214	2.15535	2.0671	2.68057	19.8683	22.0436	12.279	19.4741	2.57379	18.4162	6.72657	1.87754e-06	1.34881e-09	3.63049e-11	2.52045e-05	Sex determination protein tasselseed-2
Zm00004b008224_T001	GRMZM2G099867			5.7222	5.1701	7.40722	5.4697	49.0385	50.6455	37.0872	29.4494	5.9423	41.5551	6.72289	3.73125e-12	6.24999e-15	7.21488e-17	5.66695e-05	#N/A
Zm00004b027949_T001	GRMZM2G310431			2.91874	1.75772	2.65698	2.1379	8.07276	11.5662	4.03812	43.1932	2.36784	16.7176	6.72156	1	0.000839847	6.60302e-05	2.32875e-05	Heat shock 70 kDa protein
Zm00004b017949_T001	#N/A			25.4741	12.1909	23.3103	5.81059	108.974	134.668	123.882	90.7533	16.6965	114.569	6.71458	9.96052e-16	2.69933e-18	1.926e-20	0.000155891	#N/A
Zm00004b035036_T001	#N/A			0	0	0	0	1.45357	0	1.43343	0	0	0.721751	6.70637	1	0.989219	0.250044	1.14991e-06	#N/A
Zm00004b020000_T003	GRMZM2G005834			1.16153	0.0263845	1.13075	0.351969	4.74173	4.36617	5.54193	6.56671	0.667659	5.30413	6.70339	1	0.00311582	0.000279674	7.36164e-06	Probable protein S-acyltransferase 4
Zm00004b030574_T001	#N/A			0.586246	0.449809	0.78454	0.0441209	4.7904	3.66316	2.87869	4.33986	0.466179	3.91803	6.69824	1	0.0127082	0.00131933	5.48195e-06	#N/A
Zm00004b026022_T001	GRMZM2G397261			9.82314	11.4284	11.3903	5.9304	50.7946	79.5005	46.4608	86.8173	9.64305	65.8933	6.69662	4.59943e-12	7.54006e-15	8.89364e-17	9.04718e-05	#N/A
Zm00004b033524_T004	GRMZM2G065696			8.76884	6.3271	5.27835	2.37212	37.1228	33.771	34.5471	52.4168	5.6866	39.4645	6.68991	9.67396e-12	1.51868e-14	1.87059e-16	5.37978e-05	PLAC8 family protein
Zm00004b037196_T001	#N/A			1.21847	1.44617	1.31031	2.71668	12.3095	11.706	5.06267	19.4669	1.67291	12.1363	6.68935	0.0147279	5.5682e-06	2.84784e-07	1.66974e-05	#N/A
Zm00004b031212_T002	GRMZM2G149800			0	0.323716	0.0322636	5.05503	10.4288	12.7385	16.2763	1.3768	1.35275	10.2051	6.68482	1	0.00148606	0.000124336	1.39169e-05	2-oxoglutarate (2OG) and Fe(II)-dependent oxygenase superfamily protein
Zm00004b020631_T001	GRMZM2G047800			0.965484	1.2122	0.981624	0.416158	7.06	6.51546	5.66917	8.05562	0.893866	6.82506	6.67307	1	0.000462801	3.44622e-05	9.41601e-06	NAD(P)-binding Rossmann-fold superfamily protein
Zm00004b007277_T001	GRMZM2G065157			2.47668	2.33216	1.54959	0.61002	9.57266	16.7136	10.7156	13.4701	1.74211	12.618	6.67271	0.000247183	1.23468e-07	4.77962e-09	1.7265e-05	#N/A
Zm00004b012601_T001	GRMZM5G889467			5.01787	5.15005	3.5272	1.80303	21.974	28.2532	24.1311	33.7811	3.87454	27.0349	6.66841	1.37825e-08	1.39077e-11	2.66503e-13	3.69111e-05	Phospholipase C
Zm00004b007321_T004	GRMZM2G171254			4.52276	5.61789	5.34608	3.86045	34.795	37.0558	25.0002	37.4475	4.8368	33.5746	6.66599	1.20422e-10	1.63395e-13	2.32853e-15	4.58311e-05	#N/A
Zm00004b037656_T001	GRMZM2G113036			0	0	0.0528269	0	0.740882	0.828773	0.695821	0.960164	0.0132067	0.80641	6.6634	1	0.989219	0.250044	1.26328e-06	Tetratricopeptide repeat (TPR)-like superfamily protein
Zm00004b018423_T001	GRMZM2G007659			0.311402	0.328529	0.0297666	0.0468723	3.33974	1.82905	1.21544	1.36433	0.179142	1.93714	6.65873	1	0.240883	0.0391116	2.79411e-06	Cell division control protein 6 homolog B
Zm00004b031465_T001	GRMZM5G855994			2.68952	2.15862	1.54253	0.767041	11.0065	18.7337	6.25573	15.3335	1.78943	12.8324	6.65729	0.00211649	9.14249e-07	4.09252e-08	1.76408e-05	U-box domain-containing protein 21
Zm00004b013030_T001	GRMZM2G075333	Zm00001d015459	4CL5/BM5	18.783	16.2348	23.1275	7.52481	128.175	104.558	87.6093	126.367	16.4175	111.677	6.65636	1.57226e-19	7.55896e-22	3.04019e-24	0.000151953	4-coumarate--CoA ligase 1
Zm00004b025875_T001	GRMZM2G014723			0	0	0.118015	0.139375	1.0246	2.31434	0.155446	1.11913	0.0643476	1.15338	6.65328	1	0.354115	0.0625363	1.73269e-06	Putative O-Glycosyl hydrolase superfamily protein
Zm00004b015954_T001	GRMZM2G024551			2.93449	10.281	3.56405	3.15685	25.7858	51.4491	23.2768	35.6754	4.98409	34.0468	6.64716	8.67829e-07	6.55955e-10	1.67807e-11	4.68193e-05	#N/A
Zm00004b028272_T001	GRMZM2G130119			5.98696	6.07314	3.3084	1.036	28.0706	33.5212	22.6305	29.472	4.10113	28.4236	6.64393	1.9296e-09	2.20779e-12	3.73116e-14	3.87941e-05	UDP-glycosyltransferase 88A1
Zm00004b020580_T001	GRMZM2G007289			0.247578	0.213704	0.496979	0.223593	2.65524	3.89842	2.4314	1.90758	0.295464	2.72316	6.64227	1	0.0518262	0.00636453	3.85672e-06	Sphinganine C4-monooxygenase 1
Zm00004b026089_T001	GRMZM2G172264			0	0	0.0727357	0	0.194304	1.04602	0.383222	1.72438	0.0181839	0.836981	6.6401	1	0.989219	0.250044	1.30388e-06	Putative NAC domain transcription factor superfamily protein
Zm00004b034523_T001	GRMZM2G317938			0.841653	0.823364	1.39988	2.88844	27.5956	0	18.0573	0	1.48833	11.4132	6.63832	1	0.0518262	0.00635961	1.50856e-05	Probable serine/threonine-protein kinase
Zm00004b000916_T001	GRMZM2G055052			3.2828	1.75606	2.02865	1.37799	11.2105	16.2772	7.96384	24.3299	2.11138	14.9453	6.63556	0.00213739	9.21687e-07	4.13294e-08	2.05379e-05	U-box domain-containing protein 21
Zm00004b004690_T001	GRMZM2G407969			0	0.164036	0	0	1.09185	1.70992	0.646029	0.516786	0.041009	0.991147	6.634	1	0.600543	0.125044	1.51226e-06	Auxin responsive protein
Zm00004b024454_T001	GRMZM2G094579			1.21748	0.897645	0.807367	1.13389	6.84923	8.87215	5.46092	9.20817	1.01409	7.59762	6.63114	0.324958	9.58579e-05	6.28352e-06	1.0451e-05	Glycosyltransferase family 61 protein
Zm00004b027147_T001	GRMZM2G131334			2.86622	3.43912	1.8887	1.58342	18.3364	17.1018	13.1989	20.3981	2.44436	17.2588	6.61736	9.51203e-07	7.15191e-10	1.83928e-11	2.35286e-05	Putative MAP kinase family protein
Zm00004b002203_T002	GRMZM2G033876			0	0.0198519	1.50371	0	0.0924959	6.82894	0	5.91023	0.38089	3.20792	6.61509	1	0.20063	0.0309045	4.6187e-06	BAH domain ;TFIIS helical bundle-like domain
Zm00004b020852_T001	GRMZM2G404530			0.116045	0.0500838	0.0998334	0	1.13344	0.717857	0.657489	2.13011	0.0664905	1.15973	6.61079	1	0.354115	0.0625363	1.73928e-06	#N/A
Zm00004b010260_T001	GRMZM2G106560			13.5777	12.3036	13.135	7.28871	69.0115	87.7625	58.3511	97.5938	11.5762	78.1797	6.60801	7.83749e-16	2.14726e-18	1.51549e-20	0.000106767	Probable WRKY transcription factor 75
Zm00004b022519_T003	GRMZM2G126946			0	0	0	0	0	1.36872	1.46795	0	0	0.709168	6.60698	1	0.989219	0.250044	1.12989e-06	ADP-ribosylation factor GTPase-activating protein AGD12
Zm00004b036575_T001	#N/A			3.26719	2.53816	1.96754	2.16875	20.4985	18.3736	12.2915	18.8358	2.48541	17.4999	6.60389	1.26997e-06	9.38629e-10	2.45565e-11	2.38511e-05	#N/A
Zm00004b025582_T002	#N/A			0	0	0	0	0	0.493363	1.21504	1.12659	0	0.708749	6.60367	1	0.989219	0.250044	1.12922e-06	#N/A
Zm00004b031047_T001	GRMZM2G004932			11.7477	15.3023	11.9367	8.93381	72.6291	69.4146	39.5343	139.871	11.9801	80.3622	6.6011	7.07309e-08	6.34358e-11	1.36768e-12	0.000110181	ATP-dependent 6-phosphofructokinase 3
Zm00004b029968_T001	GRMZM2G104511			0.927147	0.300111	0.957149	0.690794	4.15497	6.69994	4.72774	6.6814	0.7188	5.56601	6.60018	1	0.00185033	0.000158106	7.69568e-06	O-fucosyltransferase family protein
Zm00004b002978_T001	GRMZM5G893912			17.1708	15.0904	13.1977	14.3997	90.2429	114.08	63.3136	135.318	14.9646	100.739	6.59758	5.47141e-14	1.17161e-16	1.05797e-18	0.000137916	AAA-ATPase ASD mitochondrial
Zm00004b040563_T002	#N/A			0	0	0	0	0	0	0	2.82667	0	0.706667	6.596	1	1	0.255745	1.12767e-06	#N/A
Zm00004b012259_T001	AC225718.2_FG006			14.1727	5.78073	15.2745	10.2327	76.2389	78.8269	96.3603	59.5061	11.3652	77.733	6.59279	2.58409e-18	1.00311e-20	4.99669e-23	0.00010503	EF-hand Ca2+-binding protein CCD1
Zm00004b032070_T001	GRMZM2G083012			0	0.0641113	0	0	0.512081	1.36445	0.504983	0.875241	0.0160278	0.814188	6.58317	1	0.989219	0.250044	1.27108e-06	Cell cycle regulated microtubule associated protein
Zm00004b001174_T001	GRMZM2G042639			12.4927	15.0413	23.5246	9.66031	92.7242	104.81	65.3135	143.619	15.1797	101.617	6.57843	2.49613e-12	4.34109e-15	4.8266e-17	0.000138908	safener induced1
Zm00004b022674_T001	GRMZM2G019209			0	0	0.0660553	0	3.08802	0.143932	0	0.0348	0.0165138	0.816689	6.57601	1	0.993728	0.251514	1.27387e-06	Oligopeptide transporter 5
Zm00004b011080_T001	GRMZM2G099491			4.22664	3.82926	3.78643	2.12941	22.0362	26.2836	20.8599	27.3574	3.49293	24.1343	6.57415	3.19576e-08	3.03779e-11	6.17943e-13	3.28643e-05	Leucine-rich repeat extensin-like protein 6
Zm00004b009539_T001	GRMZM5G834303			10.4216	6.95124	5.74249	5.0463	59.382	39.2816	51.8735	42.1008	7.04041	48.1595	6.57306	5.05904e-15	1.26476e-17	9.78235e-20	6.50786e-05	UDP-glycosyltransferase 85A7
Zm00004b028450_T001	#N/A			35.1753	40.8757	24.8311	8.43032	159.057	204.813	157.423	199.733	27.3281	180.256	6.56581	1.16513e-14	2.75444e-17	2.25293e-19	0.000245455	#N/A
Zm00004b018296_T001	GRMZM2G160838			2.66616	3.93889	3.39644	2.36156	17.4982	29.4682	11.8524	26.2825	3.09076	21.2753	6.56561	2.32571e-05	1.40357e-08	4.49708e-10	2.9164e-05	Transcription repressor MYB6
Zm00004b021050_T002	GRMZM2G105901			0	0	0	0	2.81467	0	0	0	0	0.703667	6.56169	1	0.993728	0.251526	1.12076e-06	oligopeptide transporter-like protein
Zm00004b034053_T001	GRMZM2G149809			0.383593	0.496664	0.110002	0.0866077	3.37934	2.80436	1.12291	2.73825	0.269217	2.51121	6.55917	1	0.0878547	0.0117437	3.56186e-06	Pathogenesis-related thaumatin superfamily protein
Zm00004b006451_T001	GRMZM2G342033			7.22582	9.00324	4.70282	0.595833	26.3534	40.2822	26.9137	51.2605	5.38193	36.2025	6.55297	9.13013e-08	8.04417e-11	1.76544e-12	4.94892e-05	S-norcoclaurine synthase
Zm00004b006571_T001	GRMZM2G086430			0.132834	0.166777	0.238942	0.0245383	2.30345	0.86925	1.73785	1.67478	0.140773	1.64633	6.55079	1	0.600543	0.125076	2.39335e-06	SPX domain-containing membrane protein
Zm00004b008127_T001	GRMZM2G165597			6.97784	4.66853	6.65397	3.51157	27.0654	50.3514	28.3415	41.8376	5.45298	36.899	6.55067	4.70556e-09	5.08709e-12	9.09884e-14	5.04479e-05	Leucine-rich repeat protein kinase family protein
Zm00004b010070_T001	GRMZM5G873277			0	0	0	0	0	0	2.80813	0	0	0.702032	6.55043	1	0.989219	0.250044	1.11849e-06	#N/A
Zm00004b029462_T002	#N/A			7.60409	7.91121	6.21687	2.79699	44.9331	40.1291	41.828	40.0561	6.13229	41.7366	6.55007	1.97538e-14	4.56208e-17	3.81967e-19	5.65404e-05	#N/A
Zm00004b038607_T001	GRMZM2G009353			0.611902	0.674898	0.760383	0.19572	4.17972	5.18081	2.52315	5.96268	0.560726	4.46159	6.54866	1	0.00437591	0.000405302	6.19391e-06	Potassium transporter 10
Zm00004b033408_T001	GRMZM2G035531			0.301295	0.715197	0.777611	0.0510198	3.5487	3.21932	2.56062	5.8378	0.461281	3.79161	6.54329	1	0.0214377	0.00236073	5.28858e-06	VQ motif-containing protein
Zm00004b034434_T002	GRMZM2G009808			0	0.154537	0	0	2.32468	0.342317	0.344884	0.827661	0.0386342	0.959886	6.54282	1	0.600543	0.125044	1.46631e-06	aconitase3
Zm00004b013244_T001	GRMZM2G452633			0	0	0	0.101916	1.72898	0.507698	0.511504	0.736513	0.025479	0.871174	6.53902	1	0.989219	0.250044	1.34643e-06	Protein WVD2-like 5
Zm00004b012605_T001	#N/A			7.26898	9.05121	8.14286	3.37318	37.9604	50.376	39.7827	59.4279	6.95905	46.8868	6.53879	9.67546e-13	1.7528e-15	1.87088e-17	6.38129e-05	#N/A
Zm00004b002889_T001	AC212976.3_FG003			0.817658	1.17631	0.703431	0.553834	4.07144	7.66372	4.47828	8.33827	0.812808	6.13793	6.5342	1	0.000648167	4.98446e-05	8.45371e-06	RING-H2 finger protein ATL70
Zm00004b013761_T001	#N/A			2.21165	1.02437	2.6916	0.694215	6.38447	18.8081	8.61876	12.9822	1.65546	11.6984	6.53168	0.019134	7.07618e-06	3.69982e-07	1.60479e-05	#N/A
Zm00004b004299_T004	GRMZM2G035594			0	0	0.325771	0.121495	1.5344	1.30013	0	2.95378	0.111817	1.44708	6.53008	1	0.201411	0.0312773	2.12319e-06	Tetrapyrrole (Corrin/Porphyrin) Methylases
Zm00004b004687_T001	AC186519.4_FG002			0.189457	0	0	0	0.798248	1.49162	0.572497	1.20216	0.0473644	1.01613	6.53007	1	0.600543	0.125044	1.5417e-06	#N/A
Zm00004b032399_T001	GRMZM2G057301			0.136276	0	0.351716	0.0923056	1.25275	1.53274	2.77962	1.11177	0.145074	1.66922	6.52908	1	0.386941	0.0703761	2.4228e-06	#N/A
Zm00004b037612_T002	GRMZM2G311665			0	0.300105	0	0	1.24058	1.523	0.269559	1.76652	0.0750262	1.19991	6.52432	1	0.354115	0.0625363	1.7894e-06	Nucleic acid binding protein
Zm00004b036620_T003	GRMZM5G879570			1.13329	0.260862	0.974968	0.409399	4.68811	5.56596	3.33893	7.75603	0.69463	5.33726	6.52215	1	0.00311582	0.000279674	7.37067e-06	Probable receptor-like protein kinase
Zm00004b008115_T002	#N/A			0.345042	0.5361	0.474943	0.327195	4.32168	4.07484	2.15044	3.47173	0.42082	3.50467	6.51479	1	0.0358673	0.00419732	4.8974e-06	#N/A
Zm00004b039967_T001	#N/A			5.68794	4.51969	4.7104	3.72665	17.3478	36.4413	17.6495	53.7396	4.66117	31.2945	6.51429	0.000121925	6.42047e-08	2.35758e-09	4.30156e-05	#N/A
Zm00004b036917_T001	#N/A			0	1.76809	0.812439	0	6.54155	4.9368	4.95874	3.5628	0.645133	4.99997	6.51344	1	0.00522382	0.00049222	6.91374e-06	#N/A
Zm00004b007975_T001	GRMZM2G334336			13.1	19.3149	5.46335	3.51324	70.4899	61.1799	41.8208	99.3228	10.3479	68.2033	6.5134	5.36281e-08	4.90202e-11	1.03697e-12	9.29343e-05	UDP-glycosyltransferase 74B1
Zm00004b018561_T001	GRMZM2G122280			0.0828561	0.0357598	0.071281	0	1.61856	0.978504	0.328613	1.12659	0.0474742	1.01307	6.50835	1	0.600543	0.125044	1.53663e-06	jasmonate-regulated gene 21
Zm00004b033576_T001	#N/A			1.51476	2.16855	1.87526	0.92591	10.6983	16.7461	10.0895	8.4394	1.62112	11.4933	6.50577	0.00237666	1.01676e-06	4.59561e-08	1.56703e-05	#N/A
Zm00004b039542_T001	GRMZM2G072513			0	0	0	0	0.978571	0	0	1.805	0	0.695893	6.50205	1	0.989219	0.250044	1.10874e-06	OSJNBa0088K19.7 protein
Zm00004b018178_T001	GRMZM2G026855			2.55105	2.44286	3.94355	2.6729	22.8557	20.9814	14.3635	21.7333	2.90259	19.9835	6.49906	4.02195e-07	3.21756e-10	7.777e-12	2.71529e-05	Zinc-binding dehydrogenase family protein
Zm00004b003319_T001	GRMZM2G175856			0	0	0	0.294345	1.16515	0.325842	0.492427	2.7574	0.0735863	1.1852	6.49901	1	0.354115	0.0625363	1.76829e-06	Dehydration-responsive element-binding protein 1B
Zm00004b022063_T001	GRMZM2G047167			0.513401	0.460884	0.212006	0.278198	2.97332	3.34914	2.07109	4.10466	0.366122	3.12455	6.4844	1	0.0299809	0.00342905	4.381e-06	Putative RING zinc finger and VWF domain family protein
Zm00004b037881_T001	#N/A			4.77506	9.50288	5.76258	3.41403	48.3921	39.6832	19.314	49.2358	5.86364	39.1563	6.48432	5.48094e-08	5.00543e-11	1.05982e-12	5.33427e-05	#N/A
Zm00004b014812_T001	#N/A			1.26763	1.62913	0.266577	0	9.45186	3.5802	6.06494	4.67286	0.790835	5.94246	6.48206	1	0.00109991	8.8965e-05	8.17745e-06	#N/A
Zm00004b019539_T001	GRMZM2G029547			1.40079	1.1049	1.41288	0.834302	8.35347	9.80623	5.28197	10.8697	1.18822	8.57783	6.48083	0.128693	4.08159e-05	2.48845e-06	1.17289e-05	NAD(P)-binding Rossmann-fold superfamily protein
Zm00004b028136_T001	GRMZM2G004690			0.339574	0.366392	0.438203	0.402513	3.60936	3.34189	2.50115	3.57832	0.38667	3.25768	6.47801	1	0.0590886	0.0074095	4.55955e-06	Protein ULTRAPETALA 1
Zm00004b000601_T001	GRMZM2G009326			0	0	0	0	2.7686	0	0	0	0	0.692151	6.4723	1	0.989219	0.250116	1.10275e-06	GLABRA2 expression modulator
Zm00004b036365_T001	GRMZM2G077655			6.83639	5.68002	4.93416	2.93096	24.4201	41.2102	25.5034	45.1542	5.09538	34.072	6.46803	3.07894e-08	2.93512e-11	5.95356e-13	4.64587e-05	WAK80-OsWAK receptor-like protein kinase
Zm00004b012522_T001	GRMZM2G168115			8.40663	5.95462	6.67959	4.99421	41.8813	50.3231	30.9519	50.6967	6.50876	43.4632	6.46376	4.95194e-12	8.09141e-15	9.57526e-17	5.90912e-05	Eukaryotic aspartyl protease family protein
Zm00004b008206_T003	GRMZM5G877316			0	0	0	0	2.7632	0	0	0	0	0.6908	6.46164	1	0.989219	0.2501	1.1006e-06	Eukaryotic initiation factor 5C CG2922-PF%2C isoform F
Zm00004b010706_T001	GRMZM5G822237			8.55951	11.3042	8.91013	14.0884	125.503	69.2193	49.0786	44.2258	10.7156	72.0066	6.45439	2.75596e-08	2.65507e-11	5.32903e-13	9.70295e-05	Cylicin-1
Zm00004b019233_T001	#N/A			0.293816	0	0	0	0.886255	0.82616	0.54103	2.44694	0.0734539	1.1751	6.45332	1	0.354115	0.0625363	1.75242e-06	#N/A
Zm00004b008346_T001	GRMZM2G122038			0.859107	0.61797	1.02651	0.646565	4.33267	6.60281	4.05629	8.56626	0.787538	5.88951	6.44907	1	0.00109991	8.8965e-05	8.09907e-06	#N/A
Zm00004b031690_T004	GRMZM2G089713			1.1691	0.341556	1.7485	1.74213	7.54371	11.2476	3.89281	13.0104	1.25032	8.92365	6.44514	0.0897019	2.93048e-05	1.73451e-06	1.22099e-05	Sucrose synthase 1
Zm00004b025786_T001	GRMZM2G053394			0.325108	0.440985	0.0799115	0.0943753	1.92126	2.08948	2.10515	2.84174	0.235095	2.23941	6.443	1	0.146884	0.0215202	3.18443e-06	Putative calmodulin-binding family protein
Zm00004b039617_T001	GRMZM2G079490			0.0874009	0.113164	0.075191	0.1184	2.51079	1.27793	0.792316	0.772453	0.0985391	1.33837	6.44234	1	0.354115	0.0625363	1.97161e-06	Eukaryotic aspartyl protease family protein
Zm00004b029208_T002	GRMZM2G373717			0	0	0	0	0.552115	0.930708	1.27041	0	0	0.688309	6.44204	1	0.989219	0.250044	1.09665e-06	Protein LAZ1
Zm00004b022239_T001	#N/A			0	0	0.22137	0	1.03488	1.15765	0.437373	1.57443	0.0553424	1.05108	6.42965	1	0.600543	0.125044	1.58438e-06	#N/A
Zm00004b014249_T001	#N/A			15.4276	21.5118	9.79186	13.3362	92.2339	80.6926	45.9056	172.436	15.0169	97.8171	6.41992	4.67305e-07	3.67957e-10	9.03599e-12	0.000133409	#N/A
Zm00004b000213_T001	GRMZM2G032852			9.1048	11.8997	7.02742	6.99145	46.206	56.441	38.1128	89.2045	8.75585	57.4911	6.41663	1.0387e-09	1.222e-12	2.00847e-14	7.82675e-05	Calcium-dependent protein kinase 6
Zm00004b005202_T001	GRMZM2G039278			13.5409	10.9011	22.4355	18.0347	74.4978	126.915	55.0214	168.617	16.228	106.263	6.41594	3.78997e-07	3.0466e-10	7.32844e-12	0.000145635	Cytochrome P450 CYP81A4
Zm00004b016371_T001	AC226235.2_FG001			16.0939	18.0648	24.2692	9.16021	107.866	142.161	87.6487	103.507	16.897	110.296	6.41462	6.7444e-17	2.1479e-19	1.30412e-21	0.000149732	isoflavone reductase-like1
Zm00004b006289_T002	GRMZM2G165060			0	0.591479	0.773726	0.0870256	2.85431	9.10393	0	0	0.363058	2.98956	6.41396	1	0.131336	0.0187446	4.28675e-06	Protein kinase superfamily protein
Zm00004b012984_T001	AC207043.3_FG002			3.06207	2.33216	1.23967	0.61002	12.8325	17.3213	10.1033	10.0414	1.81098	12.5746	6.41353	0.0002595	1.29105e-07	5.0178e-09	1.7084e-05	VQ motif family protein
Zm00004b025862_T001	GRMZM2G139874	Zm00001d009858	C4H2	46.4755	48.864	42.1624	21.1049	279.638	258.742	183.83	305.273	39.6517	256.871	6.41209	3.86452e-20	2.07019e-22	7.47258e-25	0.000348082	Trans-cinnamate 4-monooxygenase
Zm00004b030019_T001	GRMZM2G122198			1.56384	1.81167	1.5578	0.362376	8.70123	8.37792	7.41478	12.9819	1.32392	9.36897	6.40699	0.0236047	8.57105e-06	4.56429e-07	1.27678e-05	N-(5'-phosphoribosyl)anthranilate isomerase
Zm00004b004742_T001	GRMZM2G341959			0	0.0522805	0	0	0.626376	0.817464	0.892225	0.74118	0.0130701	0.769311	6.4048	1	0.989219	0.250044	1.20439e-06	Flavonol 4-sulfotransferase
Zm00004b025298_T004	GRMZM5G842965			1.95894	1.97274	2.05978	1.25316	13.506	11.8733	7.64599	17.1652	1.81116	12.5476	6.40059	0.0003164	1.55403e-07	6.11803e-09	1.70451e-05	cAMP-regulated phosphoprotein 19-related protein
Zm00004b012112_T001	GRMZM2G377341	Zm00001d014294	ACC	11.6938	15.61	13.9497	9.11998	94.8086	59.5287	79.3102	98.659	12.5934	83.0766	6.39762	5.16787e-19	2.2469e-21	9.99279e-24	0.000111765	Acetyl-CoA carboxylase 1
Zm00004b027386_T001	#N/A			16.8119	21.1888	17.9238	13.099	112.355	141.178	69.3652	125.515	17.2559	112.103	6.39702	7.81551e-15	1.89697e-17	1.51124e-19	0.000152585	#N/A
Zm00004b010911_T001	GRMZM2G325477			28.0874	17.3175	20.092	13.171	93.8102	138.456	96.4155	181.789	19.667	127.618	6.39327	2.70474e-13	5.28269e-16	5.22998e-18	0.000173602	Cell number regulator 10
Zm00004b011227_T001	GRMZM5G818068			3.52138	3.8263	1.74639	0.841827	12.7104	21.9465	12.5812	20.2223	2.48397	16.8651	6.39178	1.91136e-05	1.17622e-08	3.69587e-10	2.29126e-05	UDP-glycosyltransferase 83A1
Zm00004b029426_T001	GRMZM2G061465			2.35541	5.52211	2.37659	1.28027	16.1726	21.6842	14.8281	25.1072	2.88359	19.448	6.38477	2.95918e-06	2.06502e-09	5.72198e-11	2.63834e-05	Core-2/I-branching beta-16-N-acetylglucosaminyltransferase family protein
Zm00004b000086_T001	#N/A			2.46805	4.33683	1.89577	0	14.6865	10.5088	4.79436	28.5244	2.17516	14.6285	6.38026	0.121956	3.88394e-05	2.35818e-06	2.00183e-05	#N/A
Zm00004b002082_T002	GRMZM2G061099			0	0	0	0	0	2.71004	0	0	0	0.677509	6.36967	1	1	0.254532	1.08206e-06	Oxysterol-binding protein-related protein 2A
Zm00004b027327_T001	#N/A			0.413362	0.15858	0.158051	0.373316	2.74439	2.27295	1.14499	3.74698	0.275827	2.47733	6.3677	1	0.0878547	0.0117437	3.49709e-06	#N/A
Zm00004b016723_T001	GRMZM2G070494			0	0	0	0	1.18315	0.817464	0.549061	0.164707	0	0.678597	6.36527	1	0.989219	0.250044	1.08118e-06	RESPONSE TO ABA AND SALT 1
Zm00004b008191_T001	#N/A			0	0	0	0	1.64873	0	1.06523	0	0	0.678488	6.36434	1	0.989219	0.250044	1.08099e-06	#N/A
Zm00004b011798_T001	GRMZM2G387341			0.786608	3.84758	2.25573	0	10.5453	5.60325	4.15966	26.3822	1.72248	11.6726	6.35603	1	0.000876876	6.92976e-05	1.59899e-05	#N/A
Zm00004b038658_T001	GRMZM2G314593			0	0.464413	0	0	1.5456	2.72311	0	1.46311	0.116103	1.43296	6.35576	1	0.201411	0.0312773	2.09371e-06	Methionyl-tRNA synthetase
Zm00004b020087_T001	#N/A			0.256918	0	0.138142	0.0435053	1.14399	1.69766	2.14709	0.567663	0.109641	1.3891	6.34803	1	0.354115	0.0625363	2.03431e-06	#N/A
Zm00004b029042_T001	#N/A			0.0981707	0	0	0	0.846053	0.717702	1.11243	0.667413	0.0245427	0.835901	6.34772	1	0.989219	0.250044	1.29176e-06	#N/A
Zm00004b022347_T001	GRMZM2G057262			1.21371	2.17912	0.710026	0.986516	8.98165	11.7399	8.08697	6.86518	1.27234	8.91841	6.32844	0.0733491	2.43281e-05	1.41831e-06	1.2134e-05	Putative RING zinc finger domain superfamily protein%3B S-ribonuclease binding protein SBP1
Zm00004b030087_T001	#N/A			2.8581	4.44818	1.71373	0.117328	5.27465	20.7001	15.6537	19.6074	2.28433	15.309	6.32789	0.00383599	1.58779e-06	7.41742e-08	2.08409e-05	#N/A
Zm00004b008278_T001	GRMZM2G111143			16.2905	16.5896	17.4003	14.3404	101.379	114.43	76.3284	125.684	16.1552	104.455	6.32232	1.03545e-18	4.27871e-21	2.00218e-23	0.000141368	Glycosyl hydrolase superfamily protein
Zm00004b026283_T001	GRMZM2G116238			0.700192	0.377745	0.865914	0.177851	5.43094	1.77194	3.57045	5.6528	0.530425	4.10653	6.32158	1	0.0127082	0.00131933	5.67737e-06	Protein UPSTREAM OF FLC
Zm00004b000251_T002	GRMZM2G096020	Zm00001d027519		2.33573	1.8917	1.56289	0.527363	13.4861	8.20555	10.1623	11.6842	1.57942	10.8845	6.31466	0.00307976	1.29347e-06	5.95514e-08	1.47651e-05	4-coumarate--CoA ligase-like 5
Zm00004b012440_T001	GRMZM2G347766			11.1951	12.4023	14.009	4.1767	70.375	76.7613	55.0855	68.1328	10.4458	67.5886	6.31265	1.61929e-16	4.84816e-19	3.13111e-21	9.12477e-05	Glycosyltransferase family 64 protein C4
Zm00004b033536_T004	GRMZM2G009163			0	0	0	0	0	0.607063	2.07949	0	0	0.671637	6.31018	1	0.989219	0.250044	1.07008e-06	Probable protein phosphatase 2C 47
Zm00004b023693_T001	GRMZM2G059706			5.26627	4.54574	4.22854	2.45731	26.7608	31.4585	21.7484	28.8013	4.12447	27.1922	6.30866	1.48132e-08	1.49026e-11	2.86434e-13	3.67557e-05	Dirigent protein 23
Zm00004b004209_T003	GRMZM2G430675			2.65832	3.4824	0.874421	2.33017	9.91862	16.8138	9.42675	26.3647	2.33633	15.6309	6.30862	0.00611813	2.46104e-06	1.18303e-07	2.12936e-05	ABC transporter G family member 24
Zm00004b032786_T001	GRMZM2G406603			0.899424	0	0	0	2.85001	1.10358	1.606	2.92766	0.224856	2.12181	6.30266	1	0.240883	0.0391116	3.01376e-06	fatty acyl thioesterase1
Zm00004b006791_T001	#N/A			0.304121	0	0.610482	0.274658	2.21326	2.5084	2.87182	2.75675	0.297315	2.58756	6.29829	1	0.0878547	0.0117437	3.63761e-06	#N/A
Zm00004b036702_T002	#N/A			15.4354	10.7705	13.4911	17.1746	94.9141	95.605	70.2426	107.954	14.2179	92.1788	6.29612	2.58803e-18	1.00311e-20	5.00432e-23	0.000124443	#N/A
Zm00004b030810_T001	GRMZM2G125034			8.14318	3.84859	5.11433	6.5853	26.1505	44.0881	20.1743	63.2761	5.92285	38.4222	6.29586	2.31733e-05	1.39935e-08	4.48087e-10	5.2431e-05	U-box domain-containing protein 16
Zm00004b018737_T001	GRMZM2G302293			0.0344659	0	0.118604	0.0933807	2.45548	0.697769	0.312444	0.796675	0.0616127	1.06559	6.28835	1	0.600543	0.125044	1.59724e-06	Serine/threonine-protein kinase WNK (With No Lysine)-related
Zm00004b019702_T001	#N/A			0.123298	0	0	0	0.991762	1.38677	0.419149	0.670591	0.0308244	0.867068	6.28664	1	0.989219	0.250044	1.33119e-06	#N/A
Zm00004b024046_T001	GRMZM2G017022			3.68837	2.45832	3.67518	2.45085	19.26	22.0287	17.1678	23.0439	3.06818	20.3751	6.28263	4.28057e-07	3.41082e-10	8.27708e-12	2.75073e-05	Putative leucine-rich repeat protein kinase family protein
Zm00004b020860_T001	GRMZM2G390150			0	0	0	0.133623	0.680065	1.77506	0	1.07295	0.0334058	0.882019	6.27631	1	0.600543	0.125044	1.35081e-06	#N/A
Zm00004b032070_T003	GRMZM2G083012			0	0.132226	0.175713	0	1.37885	1.09118	0.405029	1.77043	0.0769849	1.16137	6.27282	1	0.354115	0.0625363	1.72479e-06	Cell cycle regulated microtubule associated protein
Zm00004b013162_T001	GRMZM2G332562			22.1733	19.8593	20.0865	14.6595	112.413	151.425	96.5309	130.259	19.1946	122.657	6.27061	5.70214e-20	3.00112e-22	1.10259e-24	0.000165845	Transmembrane amino acid transporter family protein
Zm00004b020880_T001	GRMZM2G174860			0.704276	0.357598	1.10486	0.477035	5.99818	7.31548	2.76974	3.54877	0.660942	4.90804	6.26785	1	0.00522382	0.00049222	6.74174e-06	Phospholipase A1-Ibeta2 chloroplastic
Zm00004b019030_T001	GRMZM2G177883			5.90121	5.51595	3.89877	1.67835	23.4339	29.4094	24.1805	33.8909	4.24857	27.7287	6.25631	1.29153e-08	1.30986e-11	2.49734e-13	3.74176e-05	Protein kinase family protein with leucine-rich repeat domain
Zm00004b025730_T001	#N/A			2.0667	1.1555	1.49512	1.30442	9.06754	10.2753	5.77495	16.0623	1.50544	10.295	6.25624	0.0186956	6.93199e-06	3.61505e-07	1.3969e-05	#N/A
Zm00004b029621_T001	GRMZM2G310144			0.114724	0.115532	0.263191	0.0777071	0.549284	1.95701	1.51668	2.28785	0.142789	1.5777	6.24964	1	0.600543	0.125076	2.28077e-06	ABC transporter A family member 7
Zm00004b015745_T001	GRMZM2G055313			1.99724	0.741966	0.935237	1.30144	4.67718	11.6299	4.26857	13.7157	1.24397	8.57285	6.24824	0.735242	0.000204689	1.42169e-05	1.17134e-05	Beta-glucuronosyltransferase GlcAT14B
Zm00004b020627_T001	GRMZM2G047791			5.51297	7.10816	5.06032	2.06238	30.6938	33.4418	26.1385	37.7622	4.93596	32.0091	6.23878	6.60985e-10	7.95409e-13	1.27811e-14	4.31451e-05	Coiled-coil domain-containing protein SCD2
Zm00004b011172_T001	GRMZM2G033098			2.06331	0.768278	1.56623	1.64419	14.0861	8.00859	9.30643	9.84669	1.5105	10.312	6.23862	0.00948712	3.70613e-06	1.83446e-07	1.39651e-05	Allene oxide synthase chloroplastic
Zm00004b024791_T001	AC204254.3_FG001			0	0	0	0	0.638988	0.781803	0.472598	0.756103	0	0.662373	6.23702	1	0.989219	0.250044	1.05533e-06	#N/A
Zm00004b012453_T001	#N/A			2.92636	3.51655	3.10991	2.33193	21.5605	19.0383	11.3136	26.2143	2.97119	19.5317	6.22684	4.93134e-06	3.31185e-09	9.53543e-11	2.63807e-05	#N/A
Zm00004b011923_T001	GRMZM2G112309			1.34997	1.41586	0.886642	0.963549	11.8594	4.09792	10.922	5.19085	1.154	8.01755	6.22534	0.680716	0.00019073	1.31626e-05	1.08905e-05	MDIS1-interacting receptor like kinase 2
Zm00004b017954_T001	GRMZM2G448834			0.206566	0.148587	0.177709	0.233193	1.46374	2.43948	0.663208	2.94911	0.191514	1.87889	6.21676	1	0.240883	0.0391116	2.68117e-06	Secondary cell wall-related glycosyltransferase family 47
Zm00004b035761_T003	GRMZM2G172342			0	0	0	0	0	0	2.63829	0	0	0.659572	6.21473	1	0.989219	0.250044	1.05084e-06	60S ribosomal protein L35a-2
Zm00004b002932_T001	#N/A			818.973	682.911	734.5	182.636	2987.8	4809.98	2507.65	4557.07	604.755	3715.63	6.21341	3.78733e-07	3.0466e-10	7.32332e-12	0.00504284	#N/A
Zm00004b019556_T001	GRMZM2G026930	Zm00001d044122	DFR1/A1	0.0851844	0	0.109926	0.173097	0.587308	0.814382	1.25486	2.3165	0.0920518	1.24326	6.20535	1	0.354115	0.0625363	1.83067e-06	Dihydroflavonol-4-reductase
Zm00004b001898_T001	GRMZM2G024175			7.75806	3.3483	2.93667	0.420388	11.0542	30.1038	25.9339	26.477	3.61585	23.3922	6.20448	5.1439e-05	2.8996e-08	9.94643e-10	3.16119e-05	ZCF37
Zm00004b039781_T001	GRMZM5G802115			0.593084	1.30829	0.793691	0.691852	3.97546	5.78119	3.659	10.7074	0.846728	6.03077	6.19839	1	0.00066055	5.08734e-05	8.22838e-06	Serine/threonine-protein kinase OXI1
Zm00004b014766_T001	GRMZM2G126572			2.45392	4.11176	2.42157	1.51548	12.6061	18.2648	8.26031	29.2443	2.62568	17.0939	6.19106	0.00546905	2.21778e-06	1.05752e-07	2.32296e-05	OSJNBb0016D16.16 protein; protein
Zm00004b017817_T001	#N/A			9.38735	10.2864	8.19683	3.00789	45.9575	54.277	41.5623	54.9157	7.71962	49.1781	6.18864	1.00726e-13	2.06829e-16	1.94767e-18	6.61638e-05	#N/A
Zm00004b016500_T002	GRMZM2G064541			1.57141	0	1.96637	0.251581	4.46498	9.44763	7.15503	5.55527	0.94734	6.65573	6.18543	1	0.000771398	6.02906e-05	9.05906e-06	NAC domain-containing protein 89
Zm00004b032352_T001	GRMZM2G089506			12.37	15.3296	12.2898	4.15636	58.3119	80.5926	61.8817	77.7402	11.0365	69.6316	6.17657	2.37276e-15	6.14705e-18	4.58806e-20	9.37232e-05	Aspartyl protease AED1
Zm00004b035171_T001	GRMZM2G082924			8.09941	9.70337	8.16929	9.88438	56.5238	68.3225	38.3734	64.5101	8.96411	56.9324	6.17231	1.79406e-12	3.14748e-15	3.46907e-17	7.6803e-05	Cytidine/deoxycytidylate deaminase family protein%3B Putative cytidine deaminase
Zm00004b031137_T001	GRMZM2G096475			0.0487771	0.0421034	0.0419629	0	1.40123	0.713195	0.276362	1.06115	0.0332109	0.862987	6.16547	1	0.989219	0.250044	1.32078e-06	Late embryogenesis abundant protein%2C group 3
Zm00004b034125_T001	GRMZM2G067225			61.3272	55.8979	51.7267	57.0804	346.735	389.935	253.482	429.178	56.5081	354.833	6.16188	1.23188e-23	9.77682e-26	2.38201e-28	0.000478264	allene oxide synthase1
Zm00004b019582_T001	GRMZM2G370745			3.54028	3.42857	3.63999	4.28907	26.8231	24.3768	17.906	27.3169	3.72448	24.1057	6.16118	1.43714e-07	1.22938e-10	2.77891e-12	3.24269e-05	cytochrome P450 10
Zm00004b019885_T001	GRMZM2G352866			0.239238	0.808813	0.274422	0.270076	1.90143	3.52044	1.96544	5.25888	0.398137	3.16155	6.15578	1	0.0590886	0.0074095	4.38777e-06	#N/A
Zm00004b037147_T002	GRMZM2G055216			3.09186	4.24758	3.10949	1.44532	11.4591	22.6283	16.5803	26.4082	2.97356	19.269	6.15288	1.65598e-05	1.02538e-08	3.20207e-10	2.60005e-05	UDP-galactose transporter 2
Zm00004b018865_T001	GRMZM2G152451			5.28868	4.05785	3.66516	1.4926	26.6721	32.8812	11.8194	21.5731	3.62607	23.2364	6.15275	5.42488e-05	3.03745e-08	1.04897e-09	3.14379e-05	#N/A
Zm00004b003899_T002	GRMZM2G031572			0	0	0.31648	0	2.24366	2.35523	0	0	0.07912	1.14972	6.1506	1	0.354115	0.0625363	1.70275e-06	Prolyl carboxypeptidase like protein
Zm00004b025499_T001	GRMZM2G047613			0.311229	0.134323	0.223125	0.0702694	1.96697	1.45854	0.940462	2.89171	0.184737	1.81442	6.14913	1	0.386941	0.0703761	2.58948e-06	Methylesterase 3
Zm00004b003946_T001	GRMZM2G129266			8.63434	6.12015	8.26853	3.82067	24.2972	53.4832	60.2759	33.0351	6.71092	42.7728	6.14892	4.46472e-08	4.12636e-11	8.63315e-13	5.72827e-05	hydroxycinnamoyltransferase13
Zm00004b007591_T001	GRMZM2G154223			5.49555	12.224	7.81909	5.29721	51.7335	30.1919	22.2748	89.6676	7.70897	48.467	6.14891	0.000203178	1.03504e-07	3.92872e-09	6.54154e-05	OSJNBb0118P14.9 protein; Os04g0403901 protein
Zm00004b001944_T001	GRMZM2G066441			1.01209	2.62084	0	0	5.66952	10.7287	4.70212	4.36922	0.90823	6.36739	6.14776	1	0.00130177	0.000106702	8.66436e-06	cytochrome P450 family 704 subfamily A polypeptide 2
Zm00004b037805_T001	GRMZM2G127379			8.15695	15.6144	7.63725	3.32896	55.4401	68.0699	35.5147	57.9391	8.68439	54.2409	6.13103	3.30446e-10	4.17758e-13	6.38963e-15	7.31542e-05	NAC transcription factor 29
Zm00004b001278_T002	GRMZM2G095043			0	0	0	0	0.0309657	0	0	2.56488	0	0.648961	6.13102	1	0.989219	0.250044	1.03397e-06	transducin family protein / WD-40 repeat family protein
Zm00004b005435_T002	GRMZM2G019446			5.19942	2.84758	2.2828	3.61893	21.3438	27.7475	14.5466	25.9383	3.48718	22.3941	6.12074	1.78536e-06	1.28641e-09	3.45225e-11	3.01799e-05	Basic leucine zipper 25
Zm00004b019728_T001	GRMZM2G011115			6.01089	8.12608	5.51338	3.80199	32.1991	46.9766	25.9932	42.728	5.86309	36.9742	6.11403	4.25464e-09	4.62842e-12	8.22694e-14	4.98377e-05	Hypersensitive-induced response protein 1
Zm00004b037604_T002	GRMZM2G080001			0	0	0.20212	0.119352	0	0.528493	4.09324	0	0.080368	1.15543	6.11159	1	0.632872	0.133303	1.7007e-06	Ribosomal protein S6 kinase
Zm00004b019133_T001	GRMZM2G112222			0	0.0557007	0.11103	0	0.519053	1.08868	0.877472	1.14063	0.0416826	0.906459	6.10629	1	0.600543	0.125044	1.37623e-06	alpha/beta-Hydrolases superfamily protein
Zm00004b032041_T001	#N/A			0	0	0	0	0.393246	1.0585	0.355479	0.775534	0	0.64569	6.10514	1	0.989219	0.250044	1.02876e-06	#N/A
Zm00004b018529_T001	GRMZM2G359234			1.33604	0	0	0	5.42947	3.88499	1.5878	0	0.334009	2.72556	6.08782	1	0.0519884	0.00638646	3.79764e-06	UDP-glucuronic acid decarboxylase 1
Zm00004b031139_T001	#N/A			2.32307	1.33682	1.33236	0.655629	9.78786	11.9755	5.4842	10.5289	1.41197	9.44411	6.08754	0.0502089	1.7142e-05	9.70858e-07	1.27443e-05	#N/A
Zm00004b029888_T001	#N/A			6.62931	8.50321	6.3961	4.44834	25.7008	48.3608	24.4319	63.0971	6.49424	40.3976	6.08275	3.40872e-06	2.3518e-09	6.59123e-11	5.47019e-05	#N/A
Zm00004b030180_T003	#N/A			0.902315	0.609543	0.877513	0.956622	7.43822	5.29494	6.62383	4.05403	0.836498	5.85275	6.08243	1	0.00109991	8.8965e-05	7.96011e-06	#N/A
Zm00004b037543_T001	GRMZM2G025885			2.9901	3.32911	1.30483	1.32086	17.8766	14.6707	12.0308	13.67	2.23622	14.562	6.07956	4.12072e-05	2.36687e-08	7.96797e-10	1.95542e-05	NAD(P)-binding Rossmann-fold superfamily protein
Zm00004b018646_T001	AC193379.3_FG001			3.08055	3.61528	3.77293	1.65487	12.712	20.4986	13.9287	30.3107	3.03091	19.3625	6.07935	7.64186e-05	4.15997e-08	1.47766e-09	2.61067e-05	Leucine-rich repeat protein kinase family protein
Zm00004b019062_T001	GRMZM2G381025			2.88311	3.10123	2.93824	1.29188	14.526	19.7557	13.0681	18.6961	2.55362	16.5115	6.07723	5.19021e-06	3.47404e-09	1.0036e-10	2.217e-05	UDP-glycosyltransferase 88A1
Zm00004b019542_T001	GRMZM2G143328			0.0729367	0	0.125495	0.197612	2.01146	0.656274	0.0826492	2.28095	0.0990109	1.25783	6.07526	1	0.354115	0.0625363	1.84254e-06	R2R3MYB-domain protein
Zm00004b002621_T001	#N/A			4.1428	3.00708	4.86007	1.65814	21.5303	26.157	22.0854	17.667	3.41702	21.8599	6.0744	2.79422e-07	2.29977e-10	5.40302e-12	2.92953e-05	#N/A
Zm00004b031739_T002	#N/A			3.69217	3.43216	2.19903	1.88526	13.5112	20.7635	12.5193	25.1012	2.80215	17.9738	6.07242	1.90714e-05	1.17435e-08	3.68771e-10	2.41953e-05	#N/A
Zm00004b001852_T001	GRMZM5G892991			0.407435	0.393893	0.43464	0.342206	4.2698	3.35443	2.08684	2.65915	0.394544	3.09256	6.06828	1	0.0953234	0.0129744	4.28361e-06	Protein argonaute 7
Zm00004b023141_T001	#N/A			8.60671	7.83808	7.13263	3.5299	50.0846	44.1384	31.048	44.6629	6.77683	42.4835	6.06561	5.61832e-12	9.12065e-15	1.08638e-16	5.69021e-05	#N/A
Zm00004b007331_T001	GRMZM2G015844			11.083	13.2077	11.2661	6.70399	48.122	77.9864	43.6124	91.0171	10.5652	65.1845	6.06515	6.0828e-10	7.35526e-13	1.17619e-14	8.79737e-05	Steroid nuclear receptor ligand-binding
Zm00004b004323_T001	GRMZM2G019411			9.218	12.4839	7.96442	8.28909	50.7244	58.5869	31.2465	94.381	9.48886	58.7347	6.0646	1.06139e-07	9.2375e-11	2.05234e-12	7.92843e-05	Pectinesterase 31
Zm00004b018064_T001	GRMZM2G366142			0.331955	0.286537	0.45693	0.584602	1.22063	6.49648	1.8808	3.24979	0.415006	3.21192	6.05436	1	0.0590886	0.0074095	4.4406e-06	#N/A
Zm00004b030495_T001	GRMZM2G023683			0.0977076	1.43377	0.168116	0.264726	2.2455	3.73643	0.553594	8.10403	0.491079	3.65989	6.05297	1	0.034515	0.00401237	5.06148e-06	#N/A
Zm00004b025298_T001	GRMZM5G842965			2.50131	6.54473	3.09333	1.0589	17.6945	26.1989	16.9178	23.0633	3.29957	20.9686	6.05183	1.36602e-06	1.00075e-09	2.64139e-11	2.81568e-05	cAMP-regulated phosphoprotein 19-related protein
Zm00004b024272_T001	#N/A			0.486752	0.980361	0.348961	0.714344	6.05933	0.456222	10.9395	1.10306	0.632605	4.63952	6.0518	1	0.054474	0.00674341	6.23172e-06	#N/A
Zm00004b004210_T002	GRMZM2G152901			0	0	0	0	0.47076	0.291019	0.268768	1.52454	0	0.638771	6.05042	1	0.989219	0.250044	1.01773e-06	Protein kinase superfamily protein
Zm00004b009125_T001	GRMZM2G138396			0.0781661	0.134943	0.605216	0.10589	2.2455	0.703327	0.974325	4.35758	0.231054	2.07018	6.05033	1	0.240883	0.0391116	2.92141e-06	Ethylene-responsive transcription factor ERF109
Zm00004b003599_T001	GRMZM2G016521			5.40866	2.58266	4.05906	2.41636	20.8931	30.0282	14.8658	25.6613	3.61668	22.8621	6.04357	6.42894e-06	4.21847e-09	1.24312e-10	3.07645e-05	DUF761 domain protein
Zm00004b024421_T004	GRMZM2G133988			0	0	0	0	0	1.44801	1.10305	0	0	0.637765	6.04246	1	0.989219	0.250044	1.01613e-06	3-isopropylmalate dehydratase large subunit
Zm00004b016860_T002	GRMZM2G088653			0	0	0	0	0	2.51202	0	0.035727	0	0.636936	6.036	1	0.989219	0.250044	1.01483e-06	Ubiquitin-like-specific protease ESD4
Zm00004b035878_T001	GRMZM2G074781			19.3418	23.5267	19.9371	8.50962	98.4444	116.316	72.7496	147.708	17.8288	108.805	6.03577	1.37032e-12	2.42535e-15	2.64971e-17	0.0001463	Alpha-amylase 1
Zm00004b017955_T002	GRMZM5G828312			19.3237	19.3222	21.8254	20.5532	123.907	137.548	83.2518	155.045	20.2561	124.938	6.03443	2.32665e-16	6.80307e-19	4.4989e-21	0.000167803	#N/A
Zm00004b040615_T001	GRMZM2G177151			1.78136	2.95699	1.82721	1.76347	11.5731	11.0966	6.4439	24.5006	2.08226	13.4036	6.0337	0.0251243	9.0767e-06	4.85813e-07	1.81024e-05	Cox19-like CHCH family protein
Zm00004b008899_T001	GRMZM2G110816			0.303979	0.449809	0.37359	0.235312	2.3952	2.88169	2.90329	2.77515	0.340673	2.73883	6.0283	1	0.0518262	0.00636453	3.8079e-06	UDP-glycosyltransferase 82A1
Zm00004b039075_T001	#N/A			38.9292	22.9885	27.2678	33.2277	206.135	184.015	179.88	189.554	30.6033	189.896	6.0273	2.98008e-30	5.62279e-32	5.76239e-35	0.000252971	#N/A
Zm00004b016112_T001	GRMZM2G305834			2.41915	1.04408	1.17067	0.409648	8.68697	9.52316	8.05257	7.40097	1.26089	8.41592	6.02622	0.225038	6.83799e-05	4.35142e-06	1.13519e-05	#N/A
Zm00004b022269_T001	GRMZM2G163925			0.0729367	0.188872	0.376484	0.148209	0.558739	3.17199	1.21219	2.44624	0.196626	1.84729	6.02112	1	0.386941	0.0703761	2.6225e-06	Phosphoribosylanthranilate transferase
Zm00004b035795_T001	GRMZM2G002465			0.345234	0.297999	0	0	0.661175	4.01239	0.260804	1.56471	0.160808	1.62477	6.01537	1	0.386941	0.0703761	2.32642e-06	#N/A
Zm00004b027328_T001	GRMZM2G305066			0.523301	0.376419	0.337647	0.118151	3.70815	3.72764	1.43305	2.01601	0.33888	2.72121	6.01453	1	0.0518262	0.00636453	3.7828e-06	MAP kinase kinase kinase18
Zm00004b039161_T001	GRMZM2G436448			6.70918	5.83173	5.52973	1.27116	30.0561	32.2949	30.9155	27.9734	4.83545	30.31	6.01243	5.38556e-10	6.55976e-13	1.04137e-14	4.04697e-05	Serine/threonine protein kinase
Zm00004b029211_T004	#N/A			0	0	0	0	0.411398	1.20803	0.637521	0.278171	0	0.63378	6.01096	1	0.989219	0.250044	1.00978e-06	#N/A
Zm00004b038336_T001	GRMZM2G133588			0.258925	0.558747	0.445506	0	3.86787	3.49466	0.293405	2.64045	0.315795	2.5741	6.0036	1	0.0878547	0.0117437	3.5861e-06	EF hand family protein
Zm00004b004733_T002	AC177897.2_FG002			6.35747	6.51818	5.93153	5.88309	44.9637	40.9221	25.2649	42.4501	6.17257	38.4002	6.00285	2.74111e-10	3.51424e-13	5.30031e-15	5.14015e-05	Probable E3 ubiquitin-protein ligase BAH1-like
Zm00004b000256_T001	#N/A			44.3947	32.9704	41.9756	4.70074	241.675	172.618	175.653	161.353	31.0104	187.825	5.99683	1.0428e-07	9.08361e-11	2.01639e-12	0.000249313	#N/A
Zm00004b021635_T001	GRMZM2G068239			3.15812	2.76796	2.71693	1.57966	14.125	17.8148	14.9753	18.2334	2.55567	16.2871	5.98481	4.03543e-06	2.74706e-09	7.80306e-11	2.17869e-05	Putative RING zinc finger domain superfamily protein
Zm00004b014441_T002	#N/A			0	0.334088	0	0	4.59574	0	0	0	0.0835221	1.14893	5.98383	1	0.727462	0.159612	1.68022e-06	#N/A
Zm00004b038671_T001	GRMZM2G145870			15.7385	17.7901	15.8502	11.0834	83.1047	76.0044	54.069	154.723	15.1155	91.9752	5.98359	7.07788e-09	7.474e-12	1.3686e-13	0.000123475	Indole-3-glycerol phosphate synthase chloroplastic
Zm00004b009454_T001	GRMZM2G117865			0.653318	0.497586	0.661234	0.0780916	3.55489	3.63081	2.87417	4.02355	0.472557	3.52085	5.97584	1	0.0358673	0.00419732	4.83875e-06	G-type lectin S-receptor-like serine/threonine-protein kinase B120
Zm00004b035496_T001	#N/A			10.5801	9.51762	8.77305	4.44657	43.2835	60.4307	40.3725	60.2294	8.32933	51.079	5.97533	2.96878e-12	5.04894e-15	5.74053e-17	6.84156e-05	#N/A
Zm00004b037590_T001	GRMZM2G177050			11.4187	6.10931	9.41754	15.5965	76.5035	66.5498	49.8855	69.9309	10.6355	65.7174	5.96272	7.44902e-14	1.56164e-16	1.44037e-18	8.76685e-05	CBL-interacting serine/threonine-protein kinase 11
Zm00004b020604_T001	GRMZM2G097135			3.53908	2.2013	2.50737	1.93888	5.92067	10.244	2.47698	44.5117	2.54666	15.7883	5.95953	1	0.00432128	0.000399156	2.15818e-05	Putative IQ calmodulin-binding and BAG domain containing family protein
Zm00004b016471_T003	GRMZM2G120115			0.0398858	0	0	0	2.74994	0	0	0	0.00997144	0.687486	5.9548	1	0.989219	0.250044	1.07906e-06	Syntaxin-22
Zm00004b020310_T001	GRMZM2G421509			0.320136	0.15352	0.0918044	0.313216	2.57506	2.72051	1.49138	1.06404	0.219669	1.96275	5.94529	1	0.240883	0.0391116	2.76881e-06	Probable flavin-containing monooxygenase 1
Zm00004b004926_T001	GRMZM2G023110			0.146778	0.142533	0.220978	0.161555	2.08718	1.21751	0.914778	2.36994	0.167961	1.64735	5.94324	1	0.386941	0.0703761	2.35065e-06	Probable inactive receptor kinase
Zm00004b029815_T001	GRMZM2G111421			1.14372	0.548464	0.929277	0.258229	5.47599	5.21697	3.96006	5.3565	0.719922	5.00238	5.93872	1	0.00522382	0.00049222	6.79571e-06	Gibberellin receptor GID1L2
Zm00004b021198_T002	GRMZM2G069922			0	0.120919	0	0	0.772662	1.16594	0.380976	0.914277	0.0302298	0.808463	5.93871	1	0.989219	0.250044	1.23878e-06	Probable calcium-binding protein CML48
Zm00004b017539_T001	GRMZM2G348257			0	0	0	0	0	1.38207	0.397837	0.716055	0	0.62399	5.93359	1	0.989219	0.250044	9.94188e-07	Expressed protein; protein
Zm00004b035301_T001	GRMZM2G335407			0.796693	0	0.45693	0	2.1361	3.88295	1.20371	2.8887	0.313406	2.52787	5.93309	1	0.0878547	0.0117437	3.51635e-06	#N/A
Zm00004b002181_T001	GRMZM2G082709			0.517067	0.263736	0.647029	0.38207	4.56421	3.19859	1.43817	4.28225	0.452475	3.3708	5.92977	1	0.0590886	0.0074095	4.63247e-06	NAC-transcription factor43
Zm00004b025348_T001	GRMZM2G022659			1.24357	1.73643	1.82503	0.421161	8.6159	8.72122	6.5485	10.2945	1.30655	8.54503	5.92211	0.128693	4.08159e-05	2.48845e-06	1.14834e-05	Serine carboxypeptidase-like 33
Zm00004b011924_T001	GRMZM2G022019			4.10608	4.71131	4.30788	5.76594	55.1807	4.95616	53.7916	7.35327	4.7228	30.3204	5.91692	1	0.000541666	4.09528e-05	3.91005e-05	eucaryotic initiation factor7
Zm00004b008296_T001	GRMZM2G115451			6.64494	8.52432	4.85802	3.16664	29.4863	31.6085	35.3574	45.8899	5.79848	35.5855	5.91507	2.80397e-10	3.5844e-13	5.42186e-15	4.73756e-05	Alkaline/neutral invertase CINV2
Zm00004b019134_T001	GRMZM2G112205			0.0457263	0.03947	0.157353	0	0.525437	1.38861	1.03631	0.994784	0.0606374	0.986284	5.90112	1	0.600543	0.125044	1.47249e-06	Aspartyl protease family protein 2
Zm00004b019541_T001	GRMZM5G888620			13.9396	13.1944	12.7021	7.5888	52.0956	77.1218	37.3491	116.674	11.8562	70.8102	5.89766	8.15882e-07	6.18093e-10	1.57762e-11	9.52983e-05	UDP-glycosyltransferase 73B3
Zm00004b031120_T001	GRMZM2G121208			1.86628	3.70079	1.9961	0.580806	15.8231	15.8848	10.4025	9.53306	2.036	12.9109	5.89675	0.000528191	2.5009e-07	1.02133e-08	1.72506e-05	reversion-to-ethylene sensitivity1 like3
Zm00004b006493_T001	#N/A			2.03079	2.10352	1.92179	1.10043	6.30061	7.76591	5.06267	25.9558	1.78913	11.2712	5.89615	1	0.000607776	4.64564e-05	1.5249e-05	#N/A
Zm00004b032711_T001	#N/A			1.9239	1.66067	0.606882	0.347504	5.45316	6.63588	5.66825	12.1205	1.13474	7.46944	5.89592	1	0.00031607	2.27598e-05	1.005e-05	#N/A
Zm00004b032809_T001	#N/A			80.6606	77.8642	91.3186	16.5521	479.995	353.438	465.553	288.527	66.5988	396.878	5.88855	1.59522e-08	1.59363e-11	3.08458e-13	0.000522307	#N/A
Zm00004b021354_T001	GRMZM2G359986			10.3095	11.5048	7.76676	2.14122	45.0302	56.3438	39.3394	50.7664	7.93057	47.8699	5.88205	4.2197e-12	6.97471e-15	8.15936e-17	6.38194e-05	Wall-associated receptor kinase-like 20
Zm00004b008109_T001	GRMZM2G076394			12.8378	10.2555	9.35994	5.84728	42.1078	60.6842	49.0121	78.9886	9.57513	57.6982	5.88186	3.59361e-11	5.18558e-14	6.94873e-16	7.70258e-05	Protein REDUCED WALL ACETYLATION 3
Zm00004b005360_T001	GRMZM2G414540			40.4159	26.616	25.2502	21.3427	154.599	182.891	145.498	197.429	28.4062	170.104	5.87734	9.726e-22	6.23461e-24	1.88066e-26	0.000226556	Syntaxin 121
Zm00004b029683_T001	#N/A			2.01991	2.32473	2.07846	1.395	11.2867	12.072	6.77692	19.2253	1.95453	12.3403	5.87575	0.00776085	3.07482e-06	1.50067e-07	1.65256e-05	#N/A
Zm00004b004209_T001	GRMZM2G430675			6.4423	5.58747	6.48371	2.55763	25.4139	26.7646	26.2842	49.7914	5.26778	32.0635	5.87376	3.93297e-07	3.15142e-10	7.60495e-12	4.27638e-05	ABC transporter G family member 24
Zm00004b005771_T001	GRMZM2G023242			0.234498	0	0	0.198544	0.202095	1.38468	0.53145	2.94934	0.108261	1.26689	5.87103	1	0.354115	0.0625363	1.8419e-06	Basic transcription factor 3
Zm00004b013453_T001	GRMZM2G069332			0	0	0.189745	0	0.696961	0.62017	0.187446	2.09924	0.0474364	0.900955	5.86936	1	0.600543	0.125044	1.35808e-06	Expansin-A13
Zm00004b040267_T001	GRMZM2G019986			0.645632	0.557296	0.777611	0.721566	8.42045	2.50526	5.88943	1.88741	0.675526	4.67564	5.86896	1	0.0142709	0.00149895	6.34711e-06	UDP-N-acetylglucosamine diphosphorylase 2
Zm00004b003763_T003	GRMZM2G114093			2.16799	5.05628	2.18793	1.75087	18.7799	19.5307	15.5669	15.6177	2.79077	17.3738	5.86787	2.63308e-06	1.84648e-09	5.09143e-11	2.31388e-05	Protein kinase superfamily protein
Zm00004b040341_T001	#N/A			0.139645	0.120539	0	0	0.481395	1.41357	0.421975	1.70888	0.065046	1.00645	5.86767	1	0.600543	0.125044	1.49745e-06	#N/A
Zm00004b005481_T001	GRMZM2G168833			0.525144	0.483513	0.813206	0.284561	9.89639	1.14192	1.78522	2.33252	0.526606	3.78901	5.86113	1	0.046532	0.00562261	5.1539e-06	Lipid binding protein
Zm00004b026903_T003	GRMZM2G464754			0	0.0335039	0.0267137	0.0210325	0.0535217	2.88129	0	0	0.0203125	0.733703	5.857	1	1	0.256001	1.13971e-06	transducin family protein / WD-40 repeat family protein
Zm00004b002931_T001	#N/A			745.119	628.828	668.31	100.274	3005.27	3308.14	2782.07	3357.34	535.633	3113.21	5.84867	5.51433e-05	3.08235e-08	1.06627e-09	0.0041364	#N/A
Zm00004b002528_T001	GRMZM2G303909			0.727719	0.830059	0.715493	0.316874	2.74757	5.49557	4.27038	5.44214	0.647536	4.48891	5.84593	1	0.0142709	0.00149895	6.09576e-06	receptor-like protein kinase 1
Zm00004b006653_T001	#N/A			21.5141	30.6568	11.74	5.93133	70.0788	127.488	63.9698	144.934	17.4605	101.618	5.84496	6.30892e-06	4.14515e-09	1.21992e-10	0.000136535	#N/A
Zm00004b027860_T001	GRMZM2G143640			0.39083	0.963877	0.432297	0.18909	3.65696	3.07706	1.01229	6.52877	0.494024	3.56877	5.84401	1	0.0358673	0.00419732	4.88018e-06	Putative MYB DNA-binding domain superfamily protein
Zm00004b034084_T002	GRMZM2G164821			0	0.258609	0	5.2424	11.2748	8.08728	6.62017	9.36941	1.37525	8.83791	5.84097	0.258127	7.77258e-05	4.99125e-06	1.18375e-05	Transmembrane 9 superfamily member 4
Zm00004b034509_T001	#N/A			0	0.125989	0.188353	0.049432	2.26422	0.0410412	2.31554	0	0.0909434	1.1552	5.83626	1	0.600543	0.125044	1.69212e-06	#N/A
Zm00004b029492_T001	GRMZM5G862355			8.98187	10.9684	7.5474	4.88118	34.4033	55.5621	29.3898	73.0865	8.0947	48.1104	5.83377	3.56321e-07	2.88052e-10	6.88995e-12	6.45054e-05	Ubiquitin system component Cue protein
Zm00004b018512_T001	AC209784.3_FG007			1.93088	1.13891	1.16279	0.588538	2.62552	6.08081	1.641	20.1719	1.20528	7.62981	5.81818	1	0.0160897	0.00171301	1.04178e-05	Probable mediator of RNA polymerase II transcription subunit 37c
Zm00004b037685_T001	GRMZM2G440866			2.22525	2.20535	2.19799	0.725713	8.33396	15.8974	9.05897	12.9431	1.83857	11.5584	5.81809	0.00246104	1.04993e-06	4.75877e-08	1.54219e-05	NEP1-interacting protein-like 1
Zm00004b019815_T001	GRMZM2G022642			2.42077	2.36511	2.63184	1.36941	12.9608	15.708	10.1586	15.9151	2.19678	13.6856	5.81444	0.000360561	1.76313e-07	6.97194e-09	1.82242e-05	Amino-acid permease BAT1
Zm00004b022354_T001	#N/A			0.467736	0.576772	0.517362	0.0905191	2.68736	4.28377	2.12009	3.1799	0.413097	3.06778	5.81347	1	0.0953234	0.0129744	4.21393e-06	#N/A
Zm00004b027811_T001	GRMZM2G092945			0.985339	0.793823	0.960712	1.00112	6.1896	5.6151	2.30754	10.5841	0.935247	6.17409	5.8134	1	0.00137257	0.000113062	8.31437e-06	Amino acid permease 6
Zm00004b018615_T001	GRMZM2G068151			17.5663	21.8998	12.5675	7.22843	69.3413	94.4876	71.8868	113.856	14.8155	87.3928	5.81271	5.58414e-13	1.04377e-15	1.07977e-17	0.000116398	Protein kinase superfamily protein
Zm00004b040335_T002	GRMZM2G324781			0.492589	0.605083	0.423774	0.410647	2.11173	3.96345	3.37058	4.48233	0.483023	3.48202	5.8102	1	0.0358673	0.00419732	4.75983e-06	Putative SNF2-domain/RING finger domain/helicase domain protein
Zm00004b003763_T002	GRMZM2G114093			2.96986	0.504936	2.47754	1.2344	11.9959	14.6518	3.67128	14.6229	1.79668	11.2355	5.80975	0.046169	1.58711e-05	8.92742e-07	1.50704e-05	Protein kinase superfamily protein
Zm00004b014876_T001	GRMZM2G417229			0.19822	0.25665	0.127897	0.167828	1.36664	2.67534	1.23539	1.61712	0.187649	1.72362	5.80663	1	0.386941	0.0703761	2.44007e-06	Zinc-finger homeodomain protein 5
Zm00004b035497_T001	GRMZM2G318292			2.58594	3.09064	2.49849	1.02399	14.1717	16.2428	12.5326	14.1726	2.29976	14.2799	5.80627	6.53305e-05	3.60345e-08	1.26326e-09	1.90007e-05	hydroxyproline-rich glycoprotein family protein
Zm00004b031179_T001	GRMZM2G061663			0.64771	0.657753	0.78667	0.541949	4.11542	5.7423	3.71298	4.50706	0.65852	4.51944	5.80191	1	0.0142709	0.00149895	6.12646e-06	Putative RING zinc finger domain superfamily protein
Zm00004b009326_T001	GRMZM2G022212			0.647735	0.943501	0.801041	0.329053	4.18672	5.14523	3.25708	5.99993	0.680332	4.64724	5.7998	1	0.0142709	0.00149895	6.29454e-06	UDP-glycosyltransferase 74B1
Zm00004b023434_T001	GRMZM2G116629			16.734	15.1384	13.6278	5.64714	75.239	83.7914	65.5922	78.7454	12.7868	75.842	5.7971	2.64298e-17	8.83941e-20	5.11057e-22	0.00010061	Lipopolysaccharide-modifying protein
Zm00004b011547_T002	GRMZM2G066191			0	0.0283958	0	0	0	0	0	2.59432	0.00709896	0.648581	5.79497	1	0.989219	0.250044	1.02179e-06	Tubulin beta-4 chain
Zm00004b033942_T001	GRMZM2G366532			0.323656	0.217291	0.711573	0.146151	1.65294	1.94148	1.05952	6.06326	0.349668	2.6793	5.79095	1	0.0518262	0.00636453	3.69847e-06	Heat shock 70 kDa protein 5
Zm00004b008677_T001	GRMZM2G055883			14.1151	14.691	12.8665	6.24726	58.2614	79.6077	58.4355	86.9541	11.98	70.8147	5.79064	6.5457e-14	1.38095e-16	1.2657e-18	9.41941e-05	Dynamin-related protein 1E
Zm00004b031831_T001	GRMZM2G017349			0	0	0	0	0.302857	0.559936	0.365027	1.19455	0	0.605592	5.7881	1	1	0.500029	9.6487e-07	Transcription factor SPATULA
Zm00004b029921_T001	GRMZM2G120163			3.65418	2.70102	3.97478	2.38978	20.6329	20.3845	15.2781	21.3592	3.17994	19.4137	5.7837	1.78554e-06	1.28641e-09	3.45259e-11	2.578e-05	Potassium transporter 8
Zm00004b013959_T001	GRMZM2G115491			9.06794	5.75534	4.89483	5.11841	35.9588	42.8958	34.1508	36.022	6.20913	37.2568	5.78317	3.13132e-11	4.57127e-14	6.05484e-16	4.9404e-05	Germin-like protein subfamily 3 member 2
Zm00004b028112_T001	GRMZM2G106344			0.206452	0.193056	0.148009	0.139838	2.76771	0.870762	0.974766	1.87142	0.171839	1.62116	5.77858	1	0.600543	0.125076	2.30258e-06	Probable nucleoredoxin 1
Zm00004b027982_T001	GRMZM2G046293			3.3887	2.80146	3.44908	2.06901	17.4404	19.9695	19.1998	15.0558	2.92706	17.9164	5.77761	3.78775e-06	2.59613e-09	7.32414e-11	2.37756e-05	Farnesol kinase chloroplastic
Zm00004b033725_T001	GRMZM2G060918			1.36276	1.5292	1.40686	0.923056	7.20332	6.13098	3.24289	16.4912	1.30547	8.26711	5.77167	1	0.000593407	4.53007e-05	1.11183e-05	#N/A
Zm00004b018905_T001	GRMZM2G094712			33.9485	44.1823	34.1092	23.1821	155.722	190.417	118.261	321.726	33.8555	196.531	5.76796	8.64201e-10	1.02272e-12	1.67105e-14	0.000262469	glutamate-oxaloacetate transaminase1
Zm00004b011229_T001	GRMZM5G862540			19.4221	21.0396	18.3019	11.7552	123.713	91.3503	76.9074	123.785	17.6297	103.939	5.76557	4.4676e-17	1.44583e-19	8.63872e-22	0.000137553	UDP-glucose 6-dehydrogenase
Zm00004b016651_T001	GRMZM2G001451			0.654127	0.250946	0.187582	0.443067	2.83957	3.76033	1.40011	3.45884	0.38393	2.86471	5.75677	1	0.15249	0.0225097	3.93798e-06	Os05g0140333 protein
Zm00004b001445_T002	GRMZM2G072892			0.0304319	0	0	0	0.314722	0.753012	1.51731	0	0.00760799	0.646262	5.75511	1	0.989219	0.250044	1.01724e-06	Lung seven transmembrane receptor family protein
Zm00004b012614_T001	GRMZM2G345717	Zm00001d014914	ANS1/LDOX/A2	0.104616	0.180605	0	0	0.901602	0.705992	1.1262	1.35134	0.0713054	1.02128	5.75341	1	0.600543	0.125044	1.51084e-06	Leucoanthocyanidin dioxygenase
Zm00004b015791_T001	#N/A			3.80135	2.7977	2.96048	3.87577	18.0241	25.338	13.3307	24.5377	3.35882	20.3076	5.75339	1.40363e-05	8.78919e-09	2.71412e-10	2.70257e-05	#N/A
Zm00004b000089_T001	GRMZM2G144197			2.29277	2.18381	3.87693	1.74042	14.672	18.985	9.89961	18.1674	2.52348	15.431	5.75043	0.000104258	5.53064e-08	2.01597e-09	2.05132e-05	AAA-ATPase
Zm00004b030598_T001	GRMZM2G425230			0.51785	0.297999	2.22753	1.75381	6.94233	10.484	4.30327	8.91886	1.1993	7.66211	5.75039	0.680716	0.00019073	1.31626e-05	1.02519e-05	#N/A
Zm00004b032100_T001	GRMZM2G071602			6.59173	6.31056	7.8361	3.47041	30.3324	40.9788	32.5942	40.2917	6.0522	36.0493	5.75026	1.84244e-10	2.42107e-13	3.5626e-15	4.78015e-05	RING/U-box superfamily protein
Zm00004b010644_T001	GRMZM2G147908			0.665249	1.79024	1.68327	0	2.78793	11.1794	4.65604	8.03442	1.03469	6.66444	5.74698	1	0.000820713	6.44782e-05	8.96317e-06	(Z)-3-hexen-1-ol acetyltransferase
Zm00004b035918_T003	GRMZM2G126566			0.0592958	0.102366	0.0255061	0.0401635	0.885772	0.366806	0.873495	1.61249	0.0568328	0.934641	5.74592	1	0.600543	0.125044	1.3964e-06	Typical P-type R2R3 Myb protein
Zm00004b029605_T001	GRMZM2G042838			2.03079	1.10184	0.499167	0.982525	6.2006	8.15746	6.57489	8.59934	1.15358	7.38307	5.74277	1	0.000520083	3.91903e-05	9.88149e-06	#N/A
Zm00004b004932_T002	GRMZM2G126032			0.0713456	0	0.184136	0.144976	0	2.24685	0.565924	1.94017	0.100114	1.18824	5.74143	1	0.354115	0.0625363	1.72988e-06	#N/A
Zm00004b033212_T002	#N/A			0	0.828413	0	0	0.551404	4.31772	0	2.39238	0.207103	1.81538	5.73617	1	0.386941	0.0703761	2.55461e-06	#N/A
Zm00004b006184_T005	#N/A			0	0	0	0	1.27597	0	1.11847	0	0	0.59861	5.7328	1	1	0.500029	9.53725e-07	#N/A
Zm00004b021286_T003	#N/A			0.413962	0.192405	0.109579	0.269609	2.3601	2.02355	0.50517	3.29059	0.246389	2.04485	5.73268	1	0.240883	0.0391116	2.85607e-06	#N/A
Zm00004b032808_T001	GRMZM2G337594			42.1761	47.895	42.4091	11.2698	236.808	211.768	196.607	187.613	35.9375	208.199	5.73225	4.84378e-15	1.21398e-17	9.36611e-20	0.00027449	#N/A
Zm00004b034782_T001	GRMZM2G093705			0.643959	1.04994	0.954107	0.169626	4.15204	6.96115	3.72963	4.08609	0.704409	4.73223	5.73143	1	0.00865999	0.000861545	6.3907e-06	ATPase
Zm00004b016824_T001	GRMZM2G437490			0.104881	0	0	0	1.08466	0.294908	1.12905	0.499123	0.0262203	0.751936	5.72896	1	0.989219	0.250044	1.15524e-06	Exocyst complex component 7
Zm00004b034971_T001	#N/A			0	0	0	0	0	0.232977	0.469447	1.68989	0	0.598078	5.72869	1	1	0.500029	9.52898e-07	#N/A
Zm00004b027419_T001	GRMZM2G144707			0.300493	0.363132	0.206811	0.0407073	2.14082	2.09544	0.476712	3.0235	0.227786	1.93412	5.72843	1	0.240883	0.0391116	2.70999e-06	HVA22-like protein f
Zm00004b004788_T001	#N/A			0.343801	0.222572	0.517601	0	2.46912	1.83675	1.75312	2.68793	0.270993	2.18673	5.72631	1	0.146884	0.0215202	3.04193e-06	#N/A
Zm00004b033331_T001	#N/A			0.310516	0.100512	0.166961	1.23566	3.2559	4.23463	3.73857	1.79439	0.453412	3.25587	5.72543	1	0.0590886	0.0074095	4.44773e-06	#N/A
Zm00004b026860_T002	GRMZM2G013100			0	0.114833	0	0	0	3.04245	0	0	0.0287082	0.760612	5.72449	1	1	0.261776	1.17305e-06	#N/A
Zm00004b017980_T009	GRMZM2G471529			0	0	0	0	0	2.37243	0	0.0173821	0	0.597452	5.72382	1	1	0.500029	9.51916e-07	histidine kinase2
Zm00004b008377_T001	GRMZM2G044493			1.67475	1.67386	1.44079	0.955265	7.49519	11.3019	5.39365	11.8652	1.43617	9.01397	5.72377	0.150082	4.70477e-05	2.90205e-06	1.20196e-05	Expressed protein; protein
Zm00004b038211_T003	GRMZM2G011141			1.4254	2.10584	1.67433	0.649845	7.40212	10.6058	6.24342	12.4487	1.46385	9.17499	5.72299	0.0869535	2.84441e-05	1.68136e-06	1.22309e-05	Putative lipase class 3 family protein
Zm00004b033777_T001	AC233955.1_FG002			0	0	0.14975	0	1.20012	0.587337	0.29587	1.1834	0.0374375	0.81668	5.7226	1	0.989219	0.250044	1.24011e-06	nicotianamine synthase6
Zm00004b030200_T001	GRMZM5G886257			8.0839	7.2431	7.38161	7.46085	42.1814	46.7106	32.4363	56.8546	7.54237	44.5457	5.72045	1.08396e-10	1.47618e-13	2.09598e-15	5.90822e-05	Malic enzyme
Zm00004b002910_T003	GRMZM2G149751			1.34398	0	2.27326	0.339446	0	13.3996	9.96371	1.98227	0.989172	6.3364	5.71886	1	0.04041	0.00480316	8.56491e-06	5-methyltetrahydropteroyltriglutamate--homocysteine methyltransferase 1
Zm00004b015547_T004	GRMZM5G840560			0	0	0	0	0.476607	0.658593	0.884707	0.364915	0	0.596205	5.71384	1	1	0.500029	9.49906e-07	tie-dyed2
Zm00004b024613_T001	GRMZM2G179504			3.31616	2.55131	2.20169	1.78229	15.118	15.5273	10.4972	18.8201	2.46286	14.9907	5.71154	7.43276e-05	4.05497e-08	1.43723e-09	1.98792e-05	Probable beta-14-xylosyltransferase IRX9H
Zm00004b036248_T001	GRMZM2G053779			1.57783	2.51436	1.72286	1.02762	13.6677	10.3065	4.3323	14.0274	1.71067	10.5835	5.71154	0.0424778	1.47492e-05	8.21367e-07	1.40947e-05	Blue copper protein
Zm00004b033438_T002	GRMZM2G150242			1.36349	0.517139	0.586504	0.293856	2.77746	5.01892	6.32069	4.41012	0.690247	4.6318	5.71046	1	0.0142709	0.00149895	6.25356e-06	Putative DUF827 domain containing family protein
Zm00004b034367_T001	GRMZM2G169360			1.54582	1.06746	1.32987	0.837639	7.46042	1.73864	4.20401	16.8148	1.1952	7.55447	5.70881	1	0.00534665	0.000505345	1.01253e-05	#N/A
Zm00004b019941_T002	#N/A			0	0	0	0	0	2.38085	0	0	0	0.595212	5.7061	1	1	0.500029	9.48345e-07	#N/A
Zm00004b010626_T002	GRMZM2G149935			1.73905	1.60119	1.63574	1.14652	8.15317	7.9021	5.62286	16.3944	1.53062	9.51814	5.70593	0.143771	4.51827e-05	2.78002e-06	1.26979e-05	Hydroxyproline O-galactosyltransferase GALT4
Zm00004b030376_T002	GRMZM2G055699			7.86134	9.22166	8.49724	6.72916	43.0162	56.2578	35.1107	55.2855	8.07735	47.4176	5.70487	3.13811e-11	4.5745e-14	6.06797e-16	6.29103e-05	Non-cyanogenic beta-glucosidase
Zm00004b020370_T001	#N/A			31.4263	29.2966	29.6691	12.1054	204.926	143.659	147.027	101.735	25.6244	149.337	5.69975	4.07202e-15	1.02829e-17	7.8738e-20	0.000195865	#N/A
Zm00004b023582_T001	GRMZM2G327659			1.44986	1.50495	1.29468	0.447516	6.98041	6.37832	6.96684	9.45759	1.17425	7.44579	5.69845	1	0.00031607	2.27598e-05	9.94753e-06	#N/A
Zm00004b018501_T001	GRMZM2G082199			20.31	11.7614	12.6385	9.15462	59.4635	82.4508	70.7084	100.974	13.4661	78.3992	5.69111	1.48077e-13	2.99146e-16	2.86328e-18	0.000103803	Elicitor-responsive protein 1
Zm00004b016397_T004	GRMZM2G070167			0	0	0	0	0	0	1.84052	0.531669	0	0.593048	5.68883	1	1	0.500029	9.44865e-07	SNF7 family protein
Zm00004b038697_T001	#N/A			0.075783	0.0654143	0.32598	0.0513309	1.21914	1.10806	1.20224	1.85476	0.129627	1.34605	5.68082	1	0.910467	0.218832	1.93314e-06	#N/A
Zm00004b012938_T001	GRMZM2G459142			0.443872	0	0	0	1.36013	0	2.17958	1.40824	0.110968	1.23699	5.67854	1	0.354115	0.0625363	1.78977e-06	#N/A
Zm00004b005143_T002	GRMZM2G058032			0.914601	1.75437	1.83594	2.06499	13.2538	6.34353	3.68495	17.1338	1.64247	10.104	5.67202	1	0.000272843	1.94255e-05	1.34742e-05	Circumsporozoite protein
Zm00004b006899_T001	GRMZM2G035755			0.941546	0.625172	1.49541	0.343403	5.40961	5.62078	5.08842	6.00718	0.851382	5.5315	5.66796	1	0.00185033	0.000158106	7.42425e-06	Cytokinin-O-glucosyltransferase 1
Zm00004b034014_T001	GRMZM5G870932			12.4331	14.0731	25.4085	11.2657	91.8396	129.18	51.5169	91.0014	15.7951	90.8844	5.66569	1.64195e-08	1.63867e-11	3.17493e-13	0.000121067	phosphoenolpyruvate carboxykinase homolog2
Zm00004b019848_T001	GRMZM2G001219			0	0	0	0	0.0415398	1.05714	0.081928	1.17968	0	0.590071	5.66542	1	1	0.500029	9.40148e-07	#N/A
Zm00004b022335_T001	GRMZM2G134023			3.36603	2.45849	2.45029	4.12145	20.827	20.2399	13.79	19.3633	3.09906	18.5551	5.66541	6.54499e-06	4.28618e-09	1.26556e-10	2.45393e-05	RING/U-box superfamily protein
Zm00004b024484_T001	#N/A			0	0	0	0	0.138991	0.918304	0.27413	1.02791	0	0.589835	5.66353	1	1	0.500029	9.39768e-07	#N/A
Zm00004b022646_T001	GRMZM2G467934			1.36576	2.55427	1.56662	0.154181	3.13876	11.7769	12.381	7.73759	1.41021	8.75856	5.66303	0.450324	0.000129739	8.70764e-06	1.16614e-05	#N/A
Zm00004b013970_T001	GRMZM2G139300			118.532	115.469	110.506	87.66	580.768	735.783	451.955	707.276	108.042	618.945	5.66257	9.01029e-24	7.38549e-26	1.74226e-28	0.000820846	Beta-fructofuranosidase%2C cell wall isozyme
Zm00004b018782_T001	GRMZM2G138800			48.79	41.9961	81.8237	34.627	243.487	306.522	228.402	410.908	51.8092	297.33	5.66133	2.64079e-12	4.56885e-15	5.10634e-17	0.000394141	NAD(P)H dehydrogenase (quinone) FQR1
Zm00004b016052_T001	GRMZM2G088443			0.824602	0.455539	0.879662	0.268098	4.81352	4.78568	3.06486	3.76727	0.606976	4.10783	5.66098	1	0.0127082	0.00131933	5.5547e-06	Transcription factor bHLH51
Zm00004b018754_T001	AC233851.1_FG009			3.78429	6.70497	4.28372	6.34069	24.4889	40.547	27.7606	31.4146	5.27842	31.0528	5.6609	5.94477e-08	5.39943e-11	1.1495e-12	4.1115e-05	#N/A
Zm00004b000446_T001	#N/A			0.600406	0	0	0	0.344961	2.36354	0.680359	2.44911	0.150102	1.45949	5.66075	1	0.600543	0.125076	2.08052e-06	#N/A
Zm00004b006197_T001	#N/A			11.7249	14.675	5.3797	0.132363	39.9699	31.4299	23.4724	86.3544	7.978	45.3067	5.66023	0.0405424	1.41214e-05	7.83944e-07	6.02556e-05	#N/A
Zm00004b020053_T001	#N/A			0.131564	0.264981	0.490466	0	1.76375	1.77569	1.39145	2.56405	0.221753	1.87374	5.65767	1	0.386941	0.0703761	2.6236e-06	#N/A
Zm00004b011199_T001	GRMZM2G176085			21.4652	15.9995	19.969	16.3328	79.1755	123.311	85.5475	137.428	18.4416	106.366	5.65237	6.33639e-14	1.33962e-16	1.22523e-18	0.000141038	Peroxidase 16
Zm00004b026102_T002	GRMZM2G126010			0.320485	0.940563	0	0	3.42488	0	3.5953	2.61458	0.315262	2.40869	5.64247	1	0.146884	0.0215202	3.32324e-06	Actin-1
Zm00004b005419_T001	GRMZM2G133023			10.5681	8.44364	10.2564	11.1218	66.8404	60.7083	42.3591	65.1967	10.0975	58.7762	5.64227	2.00428e-13	3.98466e-16	3.87555e-18	7.75786e-05	Heat stress transcription factor A-6b
Zm00004b019045_T001	GRMZM5G879882			2.12294	2.60929	2.40206	2.17256	13.4965	12.7432	8.70735	21.053	2.32671	14	5.64143	0.00212536	9.17289e-07	4.10968e-08	1.85539e-05	ATP-dependent 6-phosphofructokinase 3
Zm00004b026088_T002	GRMZM2G141735			0	0	0	0	0	0	0	2.34794	0	0.586985	5.641	1	1	0.500029	9.35227e-07	sec23/sec24 transport family protein
Zm00004b026609_T001	GRMZM5G802899			1.80122	1.13075	1.47915	2.82827	11.0074	11.9712	5.19547	15.9192	1.80985	11.0233	5.63995	0.0545988	1.85269e-05	1.05574e-06	1.46434e-05	#N/A
Zm00004b002622_T001	GRMZM5G847387			0	0	0	0	1.18167	0	0.166471	0.998753	0	0.586724	5.63889	1	1	0.500029	9.34801e-07	Protein kinase
Zm00004b034783_T001	GRMZM2G011858			6.62232	6.41417	6.02841	3.80752	36.898	33.0845	33.2453	30.8871	5.71811	33.5287	5.63339	1.44288e-10	1.92899e-13	2.79001e-15	4.41219e-05	Ferredoxin--NADP reductase
Zm00004b004907_T001	GRMZM2G132958			11.6638	6.70076	8.25571	8.29673	34.157	62.1273	37.7061	67.7865	8.72926	50.4442	5.63149	3.06352e-08	2.9232e-11	5.92373e-13	6.699e-05	Regulator of Vps4 activity in the MVB pathway protein
Zm00004b018387_T001	#N/A			8.09355	11.0713	6.54983	5.52856	43.7426	54.8499	39.0947	43.5529	7.81082	45.31	5.62754	2.79689e-12	4.78101e-15	5.40817e-17	5.97882e-05	#N/A
Zm00004b003376_T001	AC218900.3_FG001			3.15762	4.85156	3.20547	1.92491	17.126	22.8005	15.0996	22.7551	3.28489	19.4453	5.62533	4.31073e-06	2.92451e-09	8.33538e-11	2.5702e-05	#N/A
Zm00004b030346_T001	GRMZM2G176995			2.82235	2.58846	2.14624	2.33841	12.5382	17.6575	14.9058	14.2195	2.47386	14.8302	5.62419	8.32812e-05	4.49925e-08	1.61036e-09	1.95947e-05	Protein BONZAI 3
Zm00004b013298_T006	GRMZM2G063851			2.61651	0	0.880818	0.0963189	4.1831	6.90935	4.12512	7.81139	0.898411	5.75724	5.62301	1	0.00346879	0.000313908	7.70745e-06	citrate synthase1
Zm00004b000251_T001	GRMZM2G096020	Zm00001d027519	4CL6	1.89904	2.98218	2.06678	0.960848	10.5428	15.8263	9.59291	11.884	1.97721	11.9615	5.62	0.00253773	1.08126e-06	4.90704e-08	1.58333e-05	4-coumarate--CoA ligase-like 5
Zm00004b034146_T001	#N/A			1.9062	1.80993	1.18073	1.03292	6.26453	8.83312	5.35688	15.8622	1.48244	9.07917	5.61633	0.484413	0.000138602	9.36679e-06	1.2091e-05	#N/A
Zm00004b023144_T001	#N/A			9.08048	9.13307	6.99677	3.209	49.4495	46.2698	29.5269	39.2948	7.10483	41.1352	5.61588	2.66203e-10	3.43045e-13	5.14739e-15	5.42587e-05	#N/A
Zm00004b008034_T001	GRMZM2G167613			5.67664	4.38027	6.95545	6.78705	35.4811	36.6153	33.9172	33.0961	5.94985	34.7774	5.6126	8.93281e-11	1.23041e-13	1.72728e-15	4.57627e-05	Probable cinnamyl alcohol dehydrogenase 9
Zm00004b030658_T001	GRMZM2G000836			4.14046	3.33166	4.28652	2.1628	20.4423	21.9033	12.8031	26.7653	3.48036	20.4785	5.60875	9.16323e-06	5.90414e-09	1.77184e-10	2.70828e-05	Zinc finger protein WIP6
Zm00004b034788_T001	GRMZM2G013236			14.3536	13.6681	13.4019	6.50082	64.8945	79.0863	53.6358	77.0983	11.9811	68.6787	5.60735	2.53908e-14	5.73156e-17	4.90966e-19	9.06772e-05	CBL-interacting serine/threonine-protein kinase 23
Zm00004b022732_T001	GRMZM2G123544			2.30065	1.56335	1.38969	1.69095	7.17162	12.8555	5.90738	16.1069	1.73616	10.5103	5.60521	0.0808906	2.6635e-05	1.56413e-06	1.39735e-05	P-loop NTPase domain-containing protein LPA1 homolog 1
Zm00004b034144_T001	#N/A			12.5871	10.5453	11.0106	10.9975	44.7888	62.5767	38.0552	112.899	11.2851	64.5799	5.60364	2.57235e-06	1.80516e-09	4.97399e-11	8.58403e-05	#N/A
Zm00004b016515_T001	GRMZM2G024733			0.709182	0.357088	0.559266	0.680507	4.75367	2.19351	3.21448	5.38386	0.576511	3.88638	5.59827	1	0.0214377	0.00236073	5.25146e-06	PQ-loop repeat family protein / transmembrane family protein
Zm00004b004979_T001	GRMZM2G133198			4.4985	3.16059	1.89003	1.41722	15.0267	17.7675	13.3958	18.9188	2.74158	16.2772	5.59542	1.9739e-05	1.21247e-08	3.81681e-10	2.14763e-05	#N/A
Zm00004b020285_T001	GRMZM2G453672			0.340889	0.294248	0.17251	0.217316	3.11066	1.62385	1.22702	2.23574	0.256241	2.04931	5.59536	1	0.240883	0.0391116	2.84706e-06	Putative leucine-rich repeat receptor-like protein kinase family protein
Zm00004b030777_T001	GRMZM2G047677			0	0.718791	0.179098	0.14101	0.598047	1.99026	0.589758	5.09514	0.259725	2.0683	5.59304	1	0.240883	0.0391116	2.87172e-06	Abscisic acid receptor PYL5
Zm00004b014478_T001	GRMZM2G432291			0	0	0	0	0.0870285	0.596285	0.0429111	1.59618	0	0.580601	5.59053	1	1	0.500029	9.25057e-07	UDP-glycosyltransferase 82A1
Zm00004b014763_T001	GRMZM2G375153			0.43494	1.36094	0.701585	0.515555	3.74839	6.90982	2.77233	6.13564	0.753255	4.89155	5.58966	1	0.00522382	0.00049222	6.56497e-06	E3 ubiquitin-protein ligase ATL4
Zm00004b027960_T001	GRMZM2G088286			0	0	0	0	0.368077	0.990754	0.635206	0.326654	0	0.580172	5.58711	1	1	0.500029	9.24367e-07	alpha/beta-Hydrolases superfamily protein
Zm00004b035289_T001	GRMZM2G104231			2.70183	2.97163	3.52406	1.12165	12.9694	18.9192	12.4934	16.887	2.57979	15.3172	5.58419	4.92694e-05	2.78831e-08	9.52692e-10	2.02141e-05	Nucleotide-diphospho-sugar transferase family protein
Zm00004b003813_T001	GRMZM2G466563			0.330934	0.412614	1.10718	0.398498	3.88724	5.41775	3.62502	2.24985	0.562305	3.79497	5.58415	1	0.0214377	0.00236073	5.12907e-06	Protein SAR DEFICIENT 1
Zm00004b017914_T001	#N/A			1.12986	0.772087	1.01251	0.478311	5.24732	5.77148	2.8807	7.80934	0.848192	5.42721	5.58188	1	0.00185033	0.000158106	7.26351e-06	#N/A
Zm00004b037693_T001	GRMZM2G086628			0.108073	0.186573	0.0929753	0	0.745115	1.45864	0.857252	1.46947	0.0969054	1.13262	5.57854	1	0.354115	0.0625363	1.64648e-06	early nodulin-like protein 16
Zm00004b005549_T002	GRMZM2G087612			0	0	0	0	0.389951	1.70635	0	0.21714	0	0.578361	5.57284	1	1	0.500029	9.21492e-07	Triacylglycerol lipase SDP1
Zm00004b014666_T001	#N/A			1.97276	1.80302	0.698834	0.746719	7.53406	10.1805	6.1804	8.20488	1.30533	8.02496	5.57171	0.392123	0.000114122	7.58224e-06	1.06568e-05	#N/A
Zm00004b030253_T001	GRMZM2G032955			0.965938	1.48227	3.13932	1.09045	8.26297	14.2442	6.32416	11.5286	1.6695	10.09	5.56709	0.0656481	2.19632e-05	1.2694e-06	1.33594e-05	Prenylated rab acceptor family protein
Zm00004b039955_T001	#N/A			24.5451	15.1335	22.0379	14.4153	92.1126	130.42	84.3239	125.02	19.033	107.969	5.56492	6.5207e-15	1.60608e-17	1.26087e-19	0.000142594	#N/A
Zm00004b014227_T001	#N/A			0	0	0.365812	0.0205725	2.05914	0.37577	1.65201	0.412974	0.0965961	1.12498	5.55234	1	0.600543	0.125044	1.63476e-06	#N/A
Zm00004b029831_T001	#N/A			1.05368	0.454758	0.366909	0.373843	2.50803	3.41424	3.29769	5.8672	0.562298	3.77179	5.55125	1	0.0214377	0.00236073	5.09219e-06	#N/A
Zm00004b014717_T001	GRMZM2G022645			8.70181	5.97153	7.23732	4.84916	28.945	52.3521	30.5924	41.1001	6.68996	38.2474	5.55061	2.21e-08	2.15399e-11	4.27333e-13	5.05457e-05	Protein LYK2
Zm00004b015336_T001	GRMZM2G040890			0.129117	0.350274	0.50779	0.249875	3.81515	2.15758	1.29589	2.05656	0.309264	2.3313	5.54615	1	0.146884	0.0215202	3.20983e-06	Protein SUPPRESSOR OF MAX2 1
Zm00004b034501_T001	GRMZM2G075563			8.19504	9.41911	15.9854	8.84572	57.3068	95.2775	32.1793	54.9393	10.6113	59.9257	5.54349	2.12049e-06	1.5071e-09	4.10027e-11	7.96442e-05	Protein SULFUR DEFICIENCY-INDUCED 1
Zm00004b009060_T001	GRMZM2G100372			0.767186	0.713159	1.06617	0.839429	4.88252	7.69953	2.67491	6.25885	0.846486	5.37895	5.54314	1	0.00311582	0.000279674	7.18949e-06	#N/A
Zm00004b039201_T003	GRMZM2G319138			0.040352	0.0812724	0.057858	0	0.015456	0.105899	0.137176	3.05424	0.0448706	0.828192	5.53793	1	0.991127	0.250791	1.24663e-06	ABC transporter G family member 34
Zm00004b011805_T001	GRMZM2G107402			3.04692	2.46769	2.23293	2.31859	8.60167	19.5887	6.0528	24.3459	2.51653	14.6473	5.53755	0.0967673	3.14486e-05	1.87113e-06	1.9547e-05	Glutamyl-tRNA reductase 1 chloroplastic
Zm00004b029208_T003	GRMZM2G373717			0	0	0	0	0.52894	0.920404	0.463652	0.382485	0	0.57387	5.53728	1	1	0.500029	9.14326e-07	Protein LAZ1
Zm00004b030618_T004	GRMZM2G058472			4.14435	4.18024	1.50227	0.772753	15.1964	14.5076	13.8249	18.8363	2.64991	15.5913	5.53606	6.14878e-05	3.40276e-08	1.18895e-09	2.05215e-05	UDP-glucuronate:xylan alpha-glucuronosyltransferase 1
Zm00004b009193_T004	GRMZM2G026065			0	0.420155	0.199406	0.612295	2.92979	2.5027	1.10314	2.74189	0.307964	2.31938	5.53592	1	0.146884	0.0215202	3.193e-06	Serine/threonine-protein kinase D6PKL1
Zm00004b002140_T001	GRMZM2G076468			0.40664	0.191457	0.190818	0.300474	2.97352	1.20577	2.17828	2.1111	0.272347	2.11717	5.53504	1	0.240883	0.0391116	2.92885e-06	Cyclin-U4-2
Zm00004b029426_T002	GRMZM2G061465			0.214177	0	0.394836	0	1.05475	0.791503	2.35764	1.53929	0.152253	1.4358	5.53249	1	0.600543	0.125076	2.03918e-06	Core-2/I-branching beta-16-N-acetylglucosaminyltransferase family protein
Zm00004b036778_T002	GRMZM2G117612			1.14592	0	1.31444	0.161703	3.86799	0.107404	4.38247	8.79677	0.655515	4.28866	5.53044	1	0.0404391	0.0048074	5.7569e-06	E3 ubiquitin protein ligase RIN2
Zm00004b005187_T003	GRMZM2G008072			0.530902	0.160392	0.479571	0.197781	3.4163	1.2241	1.504	3.89808	0.342162	2.51062	5.53042	1	0.0878547	0.0117437	3.44187e-06	Expressed protein; protein
Zm00004b029843_T002	GRMZM2G067373			0	0.396074	0	0.1184	1.50647	1.20421	0.470438	2.02026	0.128619	1.30035	5.52655	1	0.910467	0.218832	1.86197e-06	electron carriers;protein disulfide oxidoreductases
Zm00004b024816_T001	GRMZM5G875864			1.3349	1.80786	1.24742	1.13803	11.6631	8.82725	5.16392	7.91744	1.38205	8.39293	5.52637	0.754939	0.000209589	1.45978e-05	1.11177e-05	Glycosyltransferase family 61 protein
Zm00004b037309_T002	GRMZM2G089736			42.0109	37.1144	37.2605	29.1238	230.192	193.442	160.801	236.353	36.3774	205.197	5.52581	3.18792e-24	2.7482e-26	6.16427e-29	0.000269127	Protein TIFY 10B
Zm00004b024636_T001	GRMZM2G029243			35.1548	41.927	37.2701	12.0303	196.841	227.712	102.002	172.573	31.5956	174.782	5.52549	4.65e-09	5.03247e-12	8.99142e-14	0.000230978	Alpha-xylosidase 1
Zm00004b009675_T001	#N/A			0.921381	0.662765	0.484406	0.20803	3.58799	4.72095	4.06029	2.784	0.569145	3.78831	5.51962	1	0.0214377	0.00236073	5.10728e-06	#N/A
Zm00004b019332_T001	GRMZM2G085078			14.198	12.1461	10.9005	6.79187	89.0585	21.6391	42.2754	97.1815	11.0091	62.5386	5.5183	0.000275542	1.36475e-07	5.32799e-09	8.16174e-05	Glutamate synthase 1 [NADH] chloroplastic
Zm00004b004143_T001	GRMZM2G398198			0.616875	0.196175	0.837943	0.263896	3.32038	3.14044	1.87632	4.76771	0.478722	3.27621	5.51797	1	0.0590886	0.0074095	4.43895e-06	Zinc finger (C3HC4-type RING finger) family protein
Zm00004b015848_T001	GRMZM2G314898			30.2667	26.8456	25.2439	16.7881	156.164	132.985	128.715	141.243	24.7861	139.777	5.50809	8.71694e-27	1.08962e-28	1.68554e-31	0.000182731	HXXXD-type acyl-transferase family protein
Zm00004b033505_T001	#N/A			1.14103	1.28796	0.679586	1.01067	5.14372	7.30522	2.28756	10.7408	1.02981	6.36933	5.50779	1	0.00160424	0.000135217	8.48162e-06	#N/A
Zm00004b031140_T001	GRMZM2G079263			0.274206	0.38462	0.35385	0.0464328	2.04807	2.54437	1.04868	2.60987	0.264777	2.06275	5.50622	1	0.240883	0.0391116	2.85458e-06	Probable polygalacturonase
Zm00004b024210_T001	GRMZM2G105631			0	0	0	0.111521	1.81085	0.158728	0.906201	0.0319813	0.0278804	0.726939	5.50488	1	0.989219	0.250044	1.1127e-06	Glucomannan 4-beta-mannosyltransferase 2
Zm00004b035796_T001	GRMZM2G162396			12.5964	4.02701	4.89656	6.57283	36.2395	39.4592	36.1601	48.3369	7.02319	40.0489	5.50293	5.66938e-10	6.87198e-13	1.09625e-14	5.2547e-05	#N/A
Zm00004b010217_T001	GRMZM2G137546			2.51079	5.05695	2.52004	0	15.6278	15.0612	11.6176	16.7851	2.52194	14.7729	5.50163	8.53222e-05	4.60454e-08	1.64982e-09	1.94261e-05	Zea mays ARGOS homolog3
Zm00004b000686_T001	GRMZM2G007130			0	0	0.0659196	0	0.396216	0.775633	0.434138	1.04186	0.0164799	0.66196	5.49998	1	0.989219	0.250044	1.02779e-06	Cyclin-D5-1
Zm00004b031496_T001	GRMZM2G110289			0	0	0	0	0	1.55376	0.313081	0.406976	0	0.568453	5.49449	1	1	0.500029	9.05704e-07	RNI-like superfamily protein
Zm00004b018696_T001	GRMZM2G071705			3.53338	4.86871	2.06369	2.32743	25.2923	15.5683	17.338	16.0438	3.1983	18.5606	5.49387	1.11354e-05	7.08361e-09	2.15319e-10	2.43443e-05	F-box protein
Zm00004b018452_T003	#N/A			2.89918	3.36196	3.17439	1.68603	15.1765	13.3396	13.6719	22.577	2.78039	16.1913	5.49274	6.32836e-05	3.49826e-08	1.22368e-09	2.12794e-05	#N/A
Zm00004b018772_T001	GRMZM2G321839			7.68249	6.41446	5.15768	3.55017	27.7625	36.8241	23.4724	41.393	5.7012	32.363	5.49186	9.27544e-08	8.15782e-11	1.79353e-12	4.26122e-05	Peroxidase 56
Zm00004b040064_T002	GRMZM2G152135			0	0	1.36454	0	6.70456	1.4654	0	1.77153	0.341135	2.48537	5.48866	1	0.121893	0.0172669	3.4023e-06	hydroxylase3
Zm00004b025356_T001	GRMZM2G123104			0.219141	0.0270225	0.134662	0.127228	0.935304	1.58448	1.45446	1.14929	0.127013	1.28088	5.48606	1	0.910467	0.218832	1.83357e-06	#N/A
Zm00004b035620_T001	GRMZM2G092604			0.306622	0.617563	0.322406	0.32307	3.44507	3.35288	2.18123	2.10773	0.392415	2.77173	5.48602	1	0.15249	0.0225097	3.77591e-06	bri1-like receptor kinase1
Zm00004b027449_T001	GRMZM2G067702			0.282464	0.243817	0.486007	0.191324	3.24577	3.17696	1.70708	0.896153	0.300903	2.25649	5.48329	1	0.146884	0.0215202	3.10429e-06	Transcription factor LUX
Zm00004b013481_T001	GRMZM2G148277			2.40283	1.82375	2.70868	2.55354	13.8529	17.6597	7.74588	16.1666	2.3722	13.8563	5.48091	0.00206294	8.93047e-07	3.98897e-08	1.82486e-05	UDP-glycosyltransferase 73D1
Zm00004b020513_T001	GRMZM2G118628			0.367084	0.316859	0.270687	0.177601	2.47062	2.50672	1.93127	1.71128	0.283058	2.15497	5.4801	1	0.146884	0.0215202	2.97165e-06	Putative CRINKLY4-like receptor protein kinase family protein
Zm00004b015790_T001	#N/A			0.654127	0.846944	1.12549	1.03382	5.01101	5.27264	4.20032	8.30121	0.915096	5.69629	5.47525	1	0.00346879	0.000313908	7.58298e-06	#N/A
Zm00004b002115_T002	GRMZM2G423886			2.1146	1.38368	1.84853	0.508238	8.77889	8.55443	8.46397	9.22854	1.46376	8.75646	5.46551	0.258127	7.77258e-05	4.99125e-06	1.15635e-05	Flavin-containing monooxygenase FMO GS-OX5
Zm00004b003057_T002	GRMZM2G113840			0	0	0	0	0	0.88261	1.05746	0.317215	0	0.564321	5.46176	1	1	0.500029	8.99108e-07	Phosphatidylinositol/phosphatidylcholine transfer protein SFH13
Zm00004b001402_T001	GRMZM2G407825			3.72034	3.71443	3.06191	1.42796	14.706	16.1099	15.1486	22.8477	2.98116	17.2031	5.45794	2.86925e-05	1.69979e-08	5.5481e-10	2.25712e-05	Phospholipid-transporting ATPase 1
Zm00004b006864_T001	AC199765.4_FG008			0.7261	1.09682	0.598636	0.635264	7.92637	4.11737	3.42829	3.86684	0.764205	4.83472	5.45792	1	0.00865999	0.000861545	6.45619e-06	Probable methyltransferase PMT25
Zm00004b040445_T001	GRMZM2G007477			0	0.351448	0	0	1.40357	1.60279	0.173015	1.03802	0.087862	1.05435	5.45561	1	0.600543	0.125044	1.53653e-06	OSJNBb0022F16.11 protein; protein
Zm00004b014672_T001	GRMZM2G002627			0	0.105022	0	0	0.733991	0.444744	0.379143	1.2821	0.0262554	0.709994	5.4542	1	0.989219	0.250044	1.08837e-06	basic helix-loop-helix (bHLH) DNA-binding superfamily protein
Zm00004b013244_T002	GRMZM2G452633			0.200243	0.0576152	0.229692	0	0.728642	0.863342	1.28581	2.0874	0.121887	1.2413	5.44313	1	0.354115	0.0625363	1.77887e-06	Protein WVD2-like 5
Zm00004b024078_T001	GRMZM2G117706			30.8908	37.9967	32.8649	10.3572	170.028	156.232	151.452	142.178	28.0274	154.972	5.44244	1.25531e-18	5.14471e-21	2.42731e-23	0.000201988	Peroxidase 52
Zm00004b023465_T001	#N/A			3.33738	2.24699	2.06723	3.02913	10.5845	15.4901	8.8242	26.4707	2.67018	15.3424	5.44149	0.0183243	6.81199e-06	3.54325e-07	2.02642e-05	#N/A
Zm00004b039656_T001	GRMZM2G125356			0	0	0	0	0.0643015	0.660854	0	1.52174	0	0.561723	5.44128	1	1	0.500029	8.94981e-07	pectin methylesterase1
Zm00004b004489_T001	GRMZM2G457357			0.131936	0.113885	0.22701	0	1.21286	1.92911	0.299011	1.43515	0.118208	1.21903	5.43608	1	0.354115	0.0625363	1.74941e-06	RING-H2 finger protein ATL3L
Zm00004b016508_T001	GRMZM2G368388			0.523081	0.767572	0.585008	0.106291	2.82502	4.00062	1.54112	4.90751	0.495488	3.31856	5.43542	1	0.0590886	0.0074095	4.47914e-06	Serine/threonine-protein kinase-like protein
Zm00004b010114_T001	#N/A			0	0.105383	0.0525155	0.0826942	0.280577	0.549259	0.760892	1.99201	0.0601481	0.895685	5.4351	1	0.600543	0.125044	1.32894e-06	#N/A
Zm00004b040428_T001	GRMZM2G426242			1.24887	0.78062	1.51898	0.350032	6.58151	8.08881	3.80633	5.44559	0.974626	5.98056	5.43134	1	0.00210497	0.000182022	7.93889e-06	UDP-glycosyltransferase 89B1
Zm00004b000636_T001	GRMZM2G445296			0	0	0	0	0.17248	0.759708	0.595314	0.714325	0	0.560457	5.43123	1	1	0.500029	8.92956e-07	hydroxyproline-rich glycoprotein family protein
Zm00004b002143_T001	GRMZM2G180916			1.28293	1.86874	1.55209	1.49356	9.67448	9.92032	6.45112	10.6299	1.54933	9.16897	5.42687	0.150082	4.70477e-05	2.90205e-06	1.20815e-05	Serine/threonine-protein kinase SRK2C
Zm00004b027978_T004	GRMZM2G357873			0	0.233555	0.116388	0	0.880927	0.862252	0.53656	1.90082	0.0874856	1.04514	5.42269	1	0.600543	0.125044	1.52246e-06	Protein kinase superfamily protein
Zm00004b030791_T001	GRMZM2G169966			1.40148	0.643471	0.641324	0.525132	4.04319	5.19839	2.02736	8.79813	0.802851	5.01677	5.42241	1	0.00522382	0.00049222	6.68359e-06	Putative WRKY DNA-binding domain superfamily protein
Zm00004b020679_T001	GRMZM2G174449			12.1874	15.5199	10.4051	3.48407	83.0151	45.6573	59.2323	44.547	10.3991	58.1129	5.42045	1.20136e-10	1.63228e-13	2.323e-15	7.53503e-05	#N/A
Zm00004b039596_T001	#N/A			0.383593	0.0827774	0.0825012	0.194867	0.881566	2.37292	0.760679	2.34707	0.185935	1.59056	5.41887	1	0.600543	0.125076	2.23088e-06	#N/A
Zm00004b040248_T001	GRMZM2G456644			0	0	0	0	0.560054	1.23341	0.276146	0.165675	0	0.558821	5.41831	1	1	0.500029	8.90352e-07	SAUR-like auxin-responsive protein family
Zm00004b015981_T001	GRMZM2G414913			0.889777	0.460823	0.857332	0.241073	4.785	3.92298	3.67008	3.43591	0.612251	3.95349	5.41547	1	0.0127082	0.00131933	5.30011e-06	Pentatricopeptide repeat-containing protein mitochondrial
Zm00004b011883_T001	GRMZM2G100360			0.153154	0.231348	0.131758	0.129671	0.703949	2.32547	0.390483	2.39479	0.161483	1.45367	5.41474	1	0.600543	0.125076	2.05268e-06	Cytokinin riboside 5'-monophosphate phosphoribohydrolase LOG3
Zm00004b025106_T001	GRMZM2G097878			0.0798484	0.430772	0.360641	0.0540846	0.779902	2.2452	1.01792	3.31138	0.231337	1.8386	5.40824	1	0.386941	0.0703761	2.55202e-06	Protein kinase superfamily protein
Zm00004b003178_T003	#N/A			0	0	0	0	0.254364	1.19959	0.775318	0	0	0.557318	5.40641	1	1	0.500029	8.87954e-07	#N/A
Zm00004b032668_T001	GRMZM2G080907			34.4585	34.5835	18.2557	13.3448	100.533	162.296	91.4187	190.907	25.1606	136.289	5.40308	2.1145e-08	2.06899e-11	4.08869e-13	0.000179612	Putative FAD-binding Berberine family protein
Zm00004b037616_T001	GRMZM2G430849			6.44627	6.67715	5.81192	3.17868	36.5034	38.4847	19.0798	29.4504	5.5285	30.8796	5.40032	4.31337e-07	3.43422e-10	8.3405e-12	4.0491e-05	NAC domain transcription factor
Zm00004b039201_T002	GRMZM2G319138			1.42693	1.42033	1.81373	0	3.02822	9.42705	6.191	9.33389	1.16525	6.99504	5.39693	1	0.000851995	6.7183e-05	9.2445e-06	ABC transporter G family member 34
Zm00004b015042_T001	GRMZM2G151204			4.43545	2.17085	1.61287	0.836252	10.824	15.3261	7.82412	18.0926	2.26386	13.0167	5.39434	0.00482572	1.96888e-06	9.3312e-08	1.71049e-05	Immediate-early fungal elicitor protein CMPG1
Zm00004b010367_T001	GRMZM2G159756			5.59906	5.87328	3.71525	1.97277	19.792	23.8625	25.151	27.8917	4.29009	24.1743	5.39347	7.45476e-07	5.67766e-10	1.44148e-11	3.15836e-05	#N/A
Zm00004b012472_T001	GRMZM5G856929			3.88073	3.52378	3.1218	3.44787	16.3315	25.4518	13.0212	24.1902	3.49354	19.7487	5.39294	3.78561e-05	2.1971e-08	7.31999e-10	2.59289e-05	F-box/kelch-repeat protein SKIP25
Zm00004b006792_T001	GRMZM2G066820			4.37539	3.28306	2.70625	2.5956	17.2849	17.3688	17.1101	21.9693	3.24008	18.4333	5.39216	6.72584e-06	4.39597e-09	1.30053e-10	2.40998e-05	Probable polyol transporter 4
Zm00004b036263_T001	GRMZM2G096952			0.135929	0.0782206	0.175409	0.0767251	1.64004	0.891819	0.847162	1.41697	0.116571	1.199	5.39158	1	0.354115	0.0625363	1.72014e-06	ABC transporter G family member 11
Zm00004b004262_T001	GRMZM2G164715			3.44096	4.41989	3.06598	0.443943	15.7217	21.4701	9.79434	17.6564	2.84269	16.1607	5.38802	0.00024339	1.22e-07	4.70629e-09	2.12045e-05	TRICHOME BIREFRINGENCE-LIKE 20
Zm00004b016298_T001	#N/A			17.9402	13.9223	14.7391	10.5104	77.791	83.2442	65.0367	89.0536	14.278	78.7814	5.38335	9.03493e-17	2.82342e-19	1.74703e-21	0.000102866	#N/A
Zm00004b027123_T003	GRMZM2G074540			1.62207	2.12435	0.914271	0.75772	10.7657	8.27268	4.18319	8.86013	1.3546	8.02042	5.38296	0.392123	0.000114122	7.58224e-06	1.05691e-05	S-type anion channel SLAH3
Zm00004b021104_T001	GRMZM2G097395			11.7232	14.5661	8.88386	9.30539	57.9622	62.2188	50.9058	74.7499	11.1196	61.4592	5.38176	5.89639e-14	1.25455e-16	1.14015e-18	8.02637e-05	Nodulin-like protein
Zm00004b023142_T001	AC190885.4_FG006			1.93951	1.60718	1.53508	1.99684	13.0155	13.8739	3.34064	10.8651	1.76966	10.2738	5.3806	0.128896	4.08675e-05	2.49238e-06	1.3534e-05	Protein LURP-one-related 8
Zm00004b015886_T001	#N/A			1.55264	1.62401	1.52431	1.13827	4.6807	10.8476	5.0091	13.7099	1.45981	8.56182	5.3781	1	0.000314873	2.26553e-05	1.13075e-05	#N/A
Zm00004b025686_T001	AC234185.1_FG004			3.60688	3.27618	3.73171	2.04389	21.6713	15.087	13.8911	21.2198	3.16466	17.9673	5.37788	2.58157e-05	1.54031e-08	4.99181e-10	2.34799e-05	CTP synthase family protein
Zm00004b027505_T001	#N/A			1.28792	1.18119	0.346249	0.21809	3.97733	4.79836	5.19919	4.9252	0.758361	4.72502	5.37269	1	0.00865999	0.000861545	6.29102e-06	#N/A
Zm00004b015429_T001	GRMZM2G080247			2.6251	2.64676	2.27735	1.03099	8.23828	14.6138	9.7989	16.7069	2.14505	12.3395	5.37237	0.00806015	3.1808e-06	1.55854e-07	1.61791e-05	Wall-associated receptor kinase-like 8
Zm00004b012820_T005	#N/A			0.960959	1.15782	0.775043	0.0678018	4.60096	9.7274	2.38202	1.68771	0.740405	4.59952	5.37177	1	0.0245677	0.00274722	6.15479e-06	#N/A
Zm00004b013054_T002	#N/A			0	0	0	0	2.12701	0.082616	0	0	0	0.552407	5.36754	1	1	0.500029	8.80121e-07	#N/A
Zm00004b012267_T002	GRMZM2G140443			0	0	0	0	0	0	2.20944	0	0	0.552361	5.36712	1	1	0.500029	8.80035e-07	Synaptotagmin-3
Zm00004b035427_T001	GRMZM2G054803			32.5362	38.6381	40.6389	11.4297	199.068	166.209	129.499	173.454	30.8107	167.058	5.36059	2.37175e-13	4.67801e-16	4.58611e-18	0.000217618	#N/A
Zm00004b010673_T001	#N/A			0.369265	0.637484	0.363061	0.28585	3.39455	2.19529	2.74973	2.94081	0.413915	2.8201	5.3544	1	0.15249	0.0225097	3.81786e-06	#N/A
Zm00004b002519_T001	GRMZM2G159587			22.4562	26.2273	20.5765	11.2804	97.6691	130.072	73.3282	134.601	20.1351	108.918	5.35236	7.61569e-12	1.21076e-14	1.4726e-16	0.000142852	Glyoxylate reductase
Zm00004b008738_T002	GRMZM2G352855			103.938	127.54	80.7975	35.1592	467.63	537.64	391.183	460.47	86.8586	464.231	5.34635	4.01032e-12	6.65062e-15	7.75451e-17	0.000605718	Lecithin-cholesterol acyltransferase-like 1
Zm00004b033901_T001	GRMZM2G054300			75.8483	78.6805	83.3828	50.9913	297.173	450.654	329.781	482.585	72.2257	390.049	5.34458	1.04253e-18	4.29024e-21	2.01587e-23	0.000510447	ascorbate peroxidase homolog
Zm00004b005264_T001	GRMZM2G177046			0	0	0	0	0.646801	0.759708	0.637836	0.15307	0	0.549354	5.34342	1	1	0.500029	8.75261e-07	Ocs element-binding factor 1
Zm00004b033898_T002	GRMZM2G447617			1.72076	0.196175	0	0.945626	5.55884	5.55055	3.1272	3.61993	0.715639	4.46413	5.34257	1	0.0142709	0.00149895	5.94511e-06	Probable sugar phosphate/phosphate translocator
Zm00004b030370_T001	#N/A			0	0	0.100114	0	0.534883	0.785316	0	1.42406	0.0250285	0.686066	5.34197	1	0.989219	0.250044	1.05226e-06	#N/A
Zm00004b013116_T001	#N/A			0	0	0	0	0	0	2.19672	0	0	0.54918	5.34197	1	1	0.500029	8.74968e-07	#N/A
Zm00004b003266_T002	GRMZM2G068657			4.05712	6.63428	9.43043	0	25.974	31.0353	25.357	29.0557	5.03046	27.8555	5.33696	3.48847e-07	2.82239e-10	6.74544e-12	3.63353e-05	Probable protein S-acyltransferase 7
Zm00004b006818_T001	#N/A			0.080235	0.207772	0.0345131	0	0.184395	2.57192	0.272758	0.927312	0.08063	0.989097	5.33676	1	0.600543	0.125044	1.44438e-06	#N/A
Zm00004b009925_T001	GRMZM2G056467			19.1023	16.7978	10.8359	7.92498	71.5441	81.5756	55.6708	88.3905	13.6653	74.2952	5.33266	7.96624e-13	1.45902e-15	1.54038e-17	9.70245e-05	Calmodulin binding protein
Zm00004b021855_T009	GRMZM2G081359			0.828561	0.595997	0.498967	0.448975	3.74489	3.72764	2.40983	5.25743	0.593125	3.78495	5.3304	1	0.0214377	0.00236073	5.06288e-06	#N/A
Zm00004b030046_T003	GRMZM2G127080			0	0	0	0	0	0.93918	1.25145	0	0	0.547658	5.33001	1	1	0.500029	8.72558e-07	Major facilitator superfamily protein
Zm00004b019291_T001	#N/A			2.92583	3.18435	2.57181	1.50788	12.7173	14.5223	12.1806	18.3345	2.54747	14.4387	5.32635	0.000241504	1.21115e-07	4.66981e-09	1.88515e-05	#N/A
Zm00004b011090_T004	GRMZM2G306062			0	0.0173423	0.0172844	0	1.15433	0.858694	0.364266	0	0.00865669	0.594322	5.32573	1	1	0.500029	9.32786e-07	Type IV inositol polyphosphate 5-phosphatase 7
Zm00004b018224_T001	GRMZM2G376085			0.591498	0.540602	0.404099	0.188539	2.3789	2.66111	2.26707	4.28149	0.431184	2.89714	5.32343	1	0.0953234	0.0129744	3.91251e-06	U-box domain-containing protein 4
Zm00004b023811_T001	GRMZM2G051541			3.29163	3.18567	3.13213	1.95931	14.3272	19.1842	12.3767	19.2588	2.89219	16.2867	5.32258	0.000104178	5.52964e-08	2.01443e-09	2.12634e-05	F-box protein PP2-B10
Zm00004b007972_T001	GRMZM2G365957			4.82992	5.58447	3.0708	2.94662	22.3924	20.914	14.8519	33.0182	4.10795	22.7941	5.32227	6.61402e-05	3.64008e-08	1.27891e-09	2.9797e-05	ABC transporter C family member 4
Zm00004b036163_T003	GRMZM2G133613			5.41019	8.17244	5.75334	3.74089	36.6101	29.918	24.3522	36.4236	5.76921	31.826	5.31656	1.56948e-08	1.56948e-11	3.03481e-13	4.14327e-05	Beta-13-galactosyltransferase 7
Zm00004b033738_T001	GRMZM2G129815			5.7221	2.07447	5.71036	1.70536	19.1996	24.4562	20.6194	20.5401	3.80307	21.2038	5.315	2.51438e-06	1.76944e-09	4.8619e-11	2.76311e-05	VQ motif family protein expressed
Zm00004b013940_T001	GRMZM2G018523			0	0	0.626843	0	1.07649	1.52196	1.29747	1.69838	0.156711	1.39857	5.31484	1	0.600543	0.125076	1.97264e-06	#N/A
Zm00004b004993_T001	GRMZM2G179473			3.42276	3.54535	4.77679	2.93661	21.9814	20.4889	13.144	26.1654	3.67037	20.4449	5.31182	2.4808e-05	1.48818e-08	4.79696e-10	2.66864e-05	Inositol-tetrakisphosphate 1-kinase 3
Zm00004b002108_T001	#N/A			0.0641301	0	0	0.0434379	0.810604	1.00981	0.0726699	0.871976	0.026892	0.691265	5.30953	1	0.989219	0.250044	1.0575e-06	#N/A
Zm00004b013876_T001	GRMZM2G423643			2.04504	2.47134	1.71243	1.82845	7.70781	10.3352	7.81726	19.9094	2.01432	11.4424	5.30417	0.0678152	2.25975e-05	1.3113e-06	1.50098e-05	hydroxyproline-rich glycoprotein family protein
Zm00004b025177_T001	GRMZM2G127650			0.36386	0.448681	0.290669	0.0880204	2.56838	2.36777	1.41364	2.29701	0.297807	2.1617	5.30389	1	0.146884	0.0215202	2.95833e-06	Serine/threonine-protein kinase
Zm00004b035463_T001	GRMZM2G107377			0.118535	0.0255793	0	0.0401444	1.25992	0.499951	0.369379	1.04762	0.0460647	0.794217	5.30211	1	0.989219	0.250044	1.19024e-06	cyclin10
Zm00004b006775_T001	#N/A			0.0709384	0	0	0.384396	1.63029	0.71808	0.562694	1.73619	0.113834	1.16181	5.30074	1	0.910467	0.218832	1.66536e-06	#N/A
Zm00004b007342_T001	GRMZM2G126062			10.758	9.05097	8.31786	3.50505	42.2495	48.2972	37.3946	44.8086	7.90796	43.1875	5.29949	3.81218e-11	5.46941e-14	7.37137e-16	5.61904e-05	NAD(P)-linked oxidoreductase superfamily protein
Zm00004b030884_T001	GRMZM2G090300			15.4487	12.6358	12.8923	8.73964	65.9549	67.6805	61.3691	75.6044	12.4291	67.6523	5.29568	1.16499e-16	3.59564e-19	2.25267e-21	8.78601e-05	Probable sugar phosphate/phosphate translocator
Zm00004b008684_T001	AC210204.3_FG002			47.8933	30.3959	49.1947	32.3126	178.301	204.173	187.708	292.999	39.9491	215.795	5.2936	4.28304e-16	1.20649e-18	8.28185e-21	0.000280905	Calcium-dependent lipid-binding (CaLB domain) family protein
Zm00004b010286_T001	GRMZM2G015933			1.67805	1.26156	2.04902	0	4.60288	10.1065	5.15247	9.34738	1.24716	7.30231	5.29339	1	0.000520083	3.91903e-05	9.60055e-06	BRASSINOSTEROID INSENSITIVE 1-associated receptor kinase 1
Zm00004b039143_T001	#N/A			5.901	7.32698	8.2788	3.59729	40.7369	31.8578	28.0331	37.1553	6.27602	34.4458	5.29173	2.30122e-09	2.60025e-12	4.44973e-14	4.47465e-05	#N/A
Zm00004b022956_T001	GRMZM2G015983			7.07409	5.76099	6.47293	3.82649	30.3608	36.0149	24.9547	35.5176	5.78362	31.712	5.29026	1.66585e-08	1.66024e-11	3.22115e-13	4.13107e-05	Galactoside 2-alpha-L-fucosyltransferase
Zm00004b015048_T001	GRMZM2G142779			2.95316	1.68133	2.18023	1.34772	8.977	11.1188	9.01871	17.2292	2.04061	11.5859	5.28763	0.00948769	3.70613e-06	1.83458e-07	1.51375e-05	formin homologue 4
Zm00004b013608_T001	GRMZM2G105348			0.654127	0.414061	1.08797	0.856596	5.06112	3.67859	2.61902	7.11532	0.753189	4.61851	5.28574	1	0.0142709	0.00149895	6.12986e-06	Heat stress transcription factor C-1
Zm00004b031299_T002	#N/A			6.60849	8.41267	7.85907	5.28493	41.1275	37.8822	23.4094	50.9308	7.04129	38.3375	5.28309	5.32483e-08	4.87176e-11	1.02963e-12	5.00003e-05	#N/A
Zm00004b018040_T001	GRMZM2G413711			0	0.167102	0	0	0.444903	0.870943	0.438736	1.31611	0.0417755	0.767674	5.2829	1	0.989219	0.250044	1.15496e-06	Metal-dependent protein hydrolase
Zm00004b017986_T001	GRMZM5G878561			0.0837494	0.0722908	0.216149	0.0850904	1.20295	1.31874	0.806665	1.30955	0.11432	1.15948	5.28034	1	0.354115	0.0625363	1.66085e-06	Squamosa promoter-binding-like protein 6
Zm00004b023053_T005	#N/A			0	0	0	0.0160777	1.25467	0	0.9952	0	0.00401942	0.562467	5.27538	1	1	0.500029	8.89584e-07	#N/A
Zm00004b002849_T001	GRMZM5G852177			1.70048	2.62662	0.898285	0.949733	6.20482	7.44901	8.04574	13.7917	1.54378	8.87282	5.27149	0.258127	7.77258e-05	4.99125e-06	1.16186e-05	Serine/threonine-protein kinase receptor
Zm00004b014328_T001	#N/A			0	0	0	0	0.377814	0.73961	0.372577	0.670591	0	0.540148	5.27066	1	1	0.500029	8.60599e-07	#N/A
Zm00004b037153_T001	#N/A			9.16709	7.12403	9.0903	7.35051	56.1148	43.9402	33.1375	45.1983	8.18298	44.5977	5.26941	7.50966e-11	1.04012e-13	1.4521e-15	5.78849e-05	#N/A
Zm00004b016273_T001	GRMZM2G086727			0.0559083	0.0723883	0.168343	0.0189345	0.770924	0.911787	0.696886	1.48236	0.0788934	0.965489	5.26856	1	0.600543	0.125044	1.40957e-06	Multicopper oxidase LPR2
Zm00004b018951_T002	GRMZM2G443814			0.499517	0.458695	0	0	0.537353	5.1879	0	1.54625	0.239553	1.81787	5.26784	1	0.434466	0.0812791	2.52597e-06	Zinc finger CCCH domain-containing protein 19
Zm00004b034345_T001	GRMZM2G036288			1.23834	1.16608	0.387397	1.29629	4.78633	9.36974	3.31675	6.73507	1.02203	6.05197	5.26756	1	0.00210497	0.000182022	7.97554e-06	Putative tify domain/CCT motif transcription factor family protein
Zm00004b003967_T001	GRMZM2G350225			41.0898	29.0457	23.3118	25.5984	155.978	141.213	123.014	219.283	29.7615	159.872	5.2652	8.88665e-15	2.12794e-17	1.71836e-19	0.000207785	CBS domain-containing protein CBSX5
Zm00004b001941_T001	GRMZM2G133943			3.69702	5.05041	4.03791	3.30982	16.7527	24.1354	17.6498	29.9424	4.02379	22.1201	5.26435	1.57728e-05	9.80894e-09	3.04988e-10	2.88392e-05	phospholipase D9
Zm00004b027401_T001	GRMZM2G069203			9.65766	10.9234	10.0275	10.5567	48.3699	65.3984	30.7933	76.9778	10.2913	55.3849	5.26163	1.76665e-07	1.49589e-10	3.41606e-12	7.25222e-05	serine acetyltransferase1
Zm00004b016628_T001	#N/A			1.18193	0.941737	1.01681	0.492657	9.50699	5.57305	4.79063	1.8543	0.908283	5.43124	5.26036	1	0.00916417	0.000917906	7.17146e-06	#N/A
Zm00004b015626_T001	GRMZM2G099678			0.122167	0.105452	0.140133	0.110331	2.24609	0.458015	0.415304	1.60573	0.119521	1.18128	5.25495	1	0.354115	0.0625363	1.6871e-06	Vegetative storage protein PNI288
Zm00004b003974_T001	GRMZM2G449133			0.709003	1.08	1.18403	0.593234	5.60712	5.81661	4.5842	5.33052	0.891566	5.33461	5.25417	1	0.00916417	0.000917906	7.04502e-06	soluble epoxide hydrolase
Zm00004b020571_T001	GRMZM2G177668			4.35034	2.75606	2.06015	1.51388	14.5382	13.1976	11.804	20.0247	2.67011	14.8911	5.25291	0.000436169	2.09697e-07	8.43393e-09	1.93803e-05	Putative cytochrome P450 superfamily protein
Zm00004b037193_T001	GRMZM2G089557			0.190037	0.41009	0.163489	0.12872	2.1837	1.81679	0.7537	2.19634	0.223084	1.73763	5.25246	1	0.386941	0.0703761	2.40458e-06	Zinc finger protein AZF1
Zm00004b020000_T002	GRMZM2G005834			0	1.04573	0	0	2.08816	2.84542	2.34185	0.484487	0.261432	1.93998	5.24255	1	0.240883	0.0391116	2.66439e-06	Probable protein S-acyltransferase 4
Zm00004b023295_T001	GRMZM2G164182			0	0.646695	0.214846	0.563849	3.77839	3.08972	1.27345	1.64122	0.356348	2.4457	5.23482	1	0.0878547	0.0117437	3.3153e-06	Alpha carbonic anhydrase 1 chloroplastic
Zm00004b021980_T002	GRMZM2G071630			21.5646	30.9615	21.2112	12.9755	84.8292	79.9992	59.3394	231.883	21.6782	114.013	5.23479	0.000508747	2.41341e-07	9.83732e-09	0.000149101	Glyceraldehyde-3-phosphate dehydrogenase 3%2C cytosolic
Zm00004b007408_T001	GRMZM2G053111			1.74542	1.55092	1.63408	0.747595	9.29086	8.51651	5.70085	9.03927	1.4195	8.13687	5.23021	1	0.000342655	2.48133e-05	1.06487e-05	Serine/threonine-protein kinase-like protein CCR4
Zm00004b019733_T002	GRMZM2G087628			0	0	0.311301	0	3.82537	0	0	0	0.0778253	0.956342	5.23013	1	0.676719	0.145789	1.38944e-06	rbcl rna s1-binding domain protein1
Zm00004b015718_T001	GRMZM2G031432			0.221461	0.305857	0.0381046	0.0900029	3.86808	0.846888	0.150571	0.782914	0.163857	1.41211	5.22867	1	0.600543	0.125076	1.98254e-06	gibberellin 2-oxidase13
Zm00004b014260_T001	GRMZM2G025832	Zm00001d017077	F3'H/Pr	7.48118	9.29582	10.796	1.04207	28.8747	53.9467	31.2775	38.6788	7.15376	38.1944	5.22633	1.63793e-06	1.18777e-09	3.16716e-11	4.98297e-05	red aleurone1
Zm00004b031401_T001	GRMZM2G099626			0.580224	0.0500838	0.648917	0.432311	3.66702	3.39351	0.920485	3.31351	0.427884	2.82363	5.2251	1	0.15249	0.0225097	3.8008e-06	Cell envelope integrity inner membrane protein TolA
Zm00004b010137_T001	GRMZM2G176327			0.281186	0.0970855	0	0.0380917	0.904702	1.13853	1.40197	0.917587	0.104091	1.0907	5.22251	1	0.600543	0.125044	1.56794e-06	myb domain protein 112
Zm00004b027423_T001	GRMZM2G166413			0.0922673	0.119465	0.119066	0	1.11325	1.45286	0.52277	0.815463	0.0826996	0.976086	5.22151	1	0.600543	0.125044	1.42025e-06	Too many mouths protein
Zm00004b001939_T001	GRMZM2G434514			0	0	0.906115	0	1.81543	1.18463	0.397837	3.58027	0.226529	1.74454	5.22006	1	0.386941	0.0703761	2.40998e-06	peptidoglycan-binding LysM domain-containing protein
Zm00004b012969_T001	GRMZM2G010321			1.04566	1.07451	1.54214	0.472179	5.09232	5.4324	5.02173	8.6661	1.03362	6.05314	5.21562	1	0.00210497	0.000182022	7.95816e-06	Glycine cleavage system H protein 2 mitochondrial
Zm00004b023031_T001	GRMZM2G041809			1.61109	0.744997	1.73253	1.79278	8.06633	9.90153	5.47689	10.0924	1.47035	8.38429	5.21497	0.754939	0.000209589	1.45978e-05	1.09602e-05	Glutaredoxin family protein
Zm00004b022330_T001	GRMZM2G044537			1.79711	0.734791	0.325484	0.512528	3.91271	5.4255	5.25181	5.53008	0.842477	5.03002	5.21321	1	0.00522382	0.00049222	6.63979e-06	Putative RING zinc finger domain superfamily protein%3B RING zinc finger protein-like
Zm00004b019225_T001	GRMZM2G098569			11.2136	9.52811	8.54166	7.35808	58.9912	41.7782	69.6229	28.5884	9.16036	49.7452	5.21217	4.41671e-09	4.79556e-12	8.54032e-14	6.37407e-05	farnesyl diphosphate synthase3
Zm00004b009122_T001	GRMZM2G002131			9.35661	9.08219	7.83686	3.18077	43.047	33.9935	30.4474	50.6967	7.36411	39.5461	5.20688	2.78781e-09	3.10793e-12	5.39061e-14	5.12235e-05	Heat stress transcription factor B-3
Zm00004b035346_T001	GRMZM2G153683			18.5849	11.7746	12.1699	14.6904	58.3032	85.6414	57.9858	102.895	14.305	76.2063	5.20413	2.04772e-10	2.67326e-13	3.95955e-15	9.9208e-05	SNAP25 homologous protein SNAP33
Zm00004b002298_T001	#N/A			0.632489	0.272976	2.31255	0.107103	5.996	2.48983	6.6296	4.72997	0.83128	4.96135	5.20389	1	0.00522382	0.00049222	6.54831e-06	#N/A
Zm00004b017517_T001	GRMZM2G019090			2.88638	2.49146	1.11985	0.0383346	3.31671	12.9856	7.11867	13.2359	1.63401	9.16423	5.20165	0.606953	0.000171273	1.17363e-05	1.20219e-05	glutathione transferase18
Zm00004b038991_T001	GRMZM2G028104			60.3216	48.899	70.7413	17.8063	229.892	312.611	283.661	212.956	49.442	259.78	5.20067	1.3979e-10	1.87386e-13	2.70304e-15	0.00033565	HXXXD-type acyl-transferase family protein
Zm00004b011090_T005	GRMZM2G306062			0	0	0	0	0.878784	0.37494	0.177765	0.693233	0	0.531181	5.19975	1	1	0.500029	8.46309e-07	Type IV inositol polyphosphate 5-phosphatase 7
Zm00004b010222_T001	#N/A			0	0	0	0	0.891472	0	1.23076	0	0	0.530558	5.19476	1	1	0.500029	8.45303e-07	#N/A
Zm00004b022262_T001	GRMZM2G174537			0	0	0.103875	0.545225	1.98866	1.13169	0.319249	2.13425	0.162275	1.39346	5.19388	1	0.600543	0.125076	1.95542e-06	Vesicle-associated protein 1-3
Zm00004b018709_T001	GRMZM2G138074			12.2624	9.68275	13.5106	8.05606	64.8736	64.9156	56.3824	46.7603	10.878	58.233	5.1907	5.08587e-14	1.09374e-16	9.83423e-19	7.51807e-05	Cytochrome P450 98A3
Zm00004b016070_T002	#N/A			0.0439166	0	0	0.0594931	0.857892	0.296367	1.09482	0.417994	0.0258524	0.666769	5.18625	1	0.989219	0.250044	1.02015e-06	#N/A
Zm00004b016282_T001	GRMZM2G018869			1.73857	2.10909	1.87972	1.41631	9.47592	9.16935	10.0101	11.3724	1.78592	10.007	5.18295	0.0571257	1.93384e-05	1.1046e-06	1.30303e-05	Transducin/WD40 repeat-like superfamily protein
[truncated: 49,718 more rows]
